# Supplementary material for: Metagenomic Analysis of a Tropical Composting Operation at the São Paulo Zoo Park Reveals Diversity of Biomass Degradation Functions and Organisms
Source: PLoS One. 2013 Apr 24;8(4):e61928. doi: 10.1371/journal.pone.0061928 (PMC3637033; doi:10.1371/journal.pone.0061928)
Supplement: Table S1 — Domain distribution on Zoo Compost Samples. (XLSX) [file pone.0061928.s004.xlsx]

## Sheet: Table S1
Table S1. Domain distribution on Zoo Compost Samples
Database	M5RNA		M5NR
Metagenome	ZC1	ZC2	ZC1	ZC2
Domain	%	%	%	%
Bacteria	83.76	96.24	89.05	92.64
Archaea	0.82	0.72	1.22	0.81
Eukaryota	3.36	0.79	0.23	0.09
Viruses	-	-	0.05	0.25
Unassigned	11.74	2.14	9.38	6.15
Unclassified sequences	0.32	0.11	0.06	0.06
Unassembled reads annotated on MG-RAST were analyzed using the classification tool based on M5RNA (98% minimum identity) and M5NR (60% minimum identity) with maximum e- value cutoff of 1x10-5 and minimum alignment length of 50 bp
