# Supplementary material for: Metagenomic Analysis of a Tropical Composting Operation at the São Paulo Zoo Park Reveals Diversity of Biomass Degradation Functions and Organisms
Source: PLoS One. 2013 Apr 24;8(4):e61928. doi: 10.1371/journal.pone.0061928 (PMC3637033; doi:10.1371/journal.pone.0061928)
Supplement: Table S2 — Relative abundance of bacterial orders found in ZC1 and ZC2 according RDP and M5NR databases analyses. (XLSX) [file pone.0061928.s005.xlsx]

## Sheet: Table S2
Table S2. Relative abundance of bacterial orders found in ZC1 and ZC2 according RDP and M5NR databases analyses
metagenome	source	domain	phylum	class	order	# sequences	Relative abundance %	avg eValue	avg % ident	avg align length	# hits			metagenome	source	domain	phylum	class	order	# sequences	Relative abundance %	avg eValue	avg % ident	avg align length	# hits
ZC1	RDP	Bacteria	Proteobacteria	Gammaproteobacteria	Xanthomonadales	1098	27.2727	-94.46	99.30	179.37	128			ZC2	RDP	Bacteria	Firmicutes	Bacilli	Lactobacillales	4562	77.6511	-113.18	99.37	210.41	643
ZC1	RDP	Bacteria	Proteobacteria	Gammaproteobacteria	Pseudomonadales	760	18.8773	-114.72	99.54	213.11	208			ZC2	RDP	Bacteria	Firmicutes	Clostridia	Clostridiales	321	5.46383	-66.87	99.57	130.45	152
ZC1	RDP	Bacteria	Firmicutes	Clostridia	Clostridiales	590	14.6547	-50.93	99.60	102.48	167			ZC2	RDP	Bacteria	Firmicutes	Bacilli	Bacillales	285	4.85106	-74.22	99.68	142.30	134
ZC1	RDP	Bacteria	Proteobacteria	Betaproteobacteria	Burkholderiales	366	9.09091	-100.39	99.56	187.67	126			ZC2	RDP	Bacteria	Actinobacteria	Actinobacteria (class)	Actinomycetales	146	2.48511	-97.92	99.65	182.79	99
ZC1	RDP	Bacteria	Firmicutes	Bacilli	Bacillales	236	5.8619	-50.50	99.57	101.34	113			ZC2	RDP	Bacteria	Bacteroidetes	Bacteroidia	Bacteroidales	84	1.42979	-59.25	99.75	116.21	50
ZC1	RDP	Bacteria	Bacteroidetes	Bacteroidia	Bacteroidales	200	4.96771	-49.05	99.73	99.05	60			ZC2	RDP	Bacteria	Proteobacteria	Gammaproteobacteria	Pseudomonadales	81	1.37872	-120.31	99.58	222.42	55
ZC1	RDP	Bacteria	Bacteroidetes	Flavobacteria	Flavobacteriales	134	3.32837	-51.09	99.48	103.17	45			ZC2	RDP	Bacteria	Proteobacteria	Gammaproteobacteria	Enterobacteriales	75	1.2766	-142.86	99.56	260.68	60
ZC1	RDP	Bacteria	Firmicutes	Bacilli	Lactobacillales	113	2.80676	-60.08	99.91	117.14	53			ZC2	RDP	Bacteria	Proteobacteria	Betaproteobacteria	Burkholderiales	55	0.93617	-98.73	99.66	183.52	42
ZC1	RDP	Bacteria	Firmicutes	Clostridia	Thermoanaerobacterales	78	1.93741	-46.68	99.72	94.58	14			ZC2	RDP	Bacteria	Proteobacteria	Gammaproteobacteria	Xanthomonadales	28	0.476596	-80.27	99.82	151.84	16
ZC1	RDP	Bacteria	Actinobacteria	Actinobacteria (class)	Actinomycetales	70	1.7387	-66.15	99.77	127.14	50			ZC2	RDP	Bacteria	Firmicutes	Negativicutes	Selenomonadales	27	0.459574	-59.78	99.70	116.93	21
ZC1	RDP	Bacteria	Spirochaetes	Spirochaetes (class)	Spirochaetales	40	0.993542	-56.13	99.68	111.34	14			ZC2	RDP	Bacteria	Bacteroidetes	Sphingobacteria	Sphingobacteriales	24	0.408511	-53.09	99.09	107.04	13
ZC1	RDP	Bacteria	Firmicutes	Negativicutes	Selenomonadales	27	0.670641	-47.95	99.62	97.04	20			ZC2	RDP	Bacteria	Bacteroidetes	Flavobacteria	Flavobacteriales	19	0.323404	-72.42	99.53	140.85	16
ZC1	RDP	Bacteria	unclassified (derived from Bacteria)	unclassified (derived from Bacteria)	unclassified (derived from Bacteria)	24	0.596125	-83.40	99.21	160.57	14			ZC2	RDP	Bacteria	Actinobacteria	Actinobacteria (class)	Bifidobacteriales	18	0.306383	-102.08	99.44	189.50	13
ZC1	RDP	Bacteria	Bacteroidetes	Sphingobacteria	Sphingobacteriales	23	0.571287	-54.82	99.67	109.49	7			ZC2	RDP	Bacteria	unclassified (derived from Bacteria)	unclassified (derived from Bacteria)	unclassified (derived from Bacteria)	18	0.306383	-87.48	99.75	165.02	7
ZC1	RDP	Bacteria	Tenericutes	Mollicutes	Acholeplasmatales	20	0.496771	-56.60	99.75	111.77	11			ZC2	RDP	Bacteria	Proteobacteria	Alphaproteobacteria	Rhodospirillales	14	0.238298	-111.04	99.76	205.64	7
ZC1	RDP	Bacteria	Proteobacteria	Gammaproteobacteria	Enterobacteriales	16	0.397417	-162.23	99.69	291.46	16			ZC2	RDP	Bacteria	Spirochaetes	Spirochaetes (class)	Spirochaetales	13	0.221277	-52.95	99.55	105.60	7
ZC1	RDP	Bacteria	Thermotogae	Thermotogae (class)	Thermotogales	15	0.372578	-36.66	99.36	77.23	4			ZC2	RDP	Bacteria	Proteobacteria	Betaproteobacteria	Hydrogenophilales	10	0.170213	-37.00	100.00	78.00	1
ZC1	RDP	Bacteria	Proteobacteria	Alphaproteobacteria	Caulobacterales	14	0.34774	-152.19	99.81	274.27	6			ZC2	RDP	Bacteria	Proteobacteria	Gammaproteobacteria	Aeromonadales	10	0.170213	-109.56	99.93	200.58	8
ZC1	RDP	Bacteria	Proteobacteria	Deltaproteobacteria	Bdellovibrionales	12	0.298063	-137.20	99.71	248.81	8			ZC2	RDP	Bacteria	Firmicutes	Erysipelotrichi	Erysipelotrichales	8	0.13617	-106.17	99.75	200.33	6
ZC1	RDP	Bacteria	Proteobacteria	Betaproteobacteria	Rhodocyclales	11	0.273224	-78.62	99.76	150.06	8			ZC2	RDP	Bacteria	Verrucomicrobia	Verrucomicrobiae	Verrucomicrobiales	7	0.119149	-34.04	100.00	72.42	4
ZC1	RDP	Bacteria	Proteobacteria	Deltaproteobacteria	Desulfovibrionales	11	0.273224	-40.39	100.00	82.83	3			ZC2	RDP	Bacteria	Proteobacteria	Alphaproteobacteria	Rhizobiales	6	0.102128	-66.00	99.73	127.80	5
ZC1	RDP	Bacteria	Actinobacteria	Actinobacteria (class)	Coriobacteriales	10	0.248385	-41.90	99.64	85.27	8			ZC2	RDP	Bacteria	Actinobacteria	Actinobacteria (class)	Coriobacteriales	5	0.0851064	-71.33	99.10	139.50	5
ZC1	RDP	Bacteria	Synergistetes	Synergistia	Synergistales	10	0.248385	-36.33	100.00	76.17	3			ZC2	RDP	Bacteria	Proteobacteria	Alphaproteobacteria	Rhodobacterales	5	0.0851064	-86.40	99.82	161.40	5
ZC1	RDP	Bacteria	Bacteroidetes	Cytophagia	Cytophagales	9	0.223547	-42.44	99.67	87.88	6			ZC2	RDP	Bacteria	Tenericutes	Mollicutes	Acholeplasmatales	5	0.0851064	-63.50	99.77	124.00	4
ZC1	RDP	Bacteria	Proteobacteria	Gammaproteobacteria	Oceanospirillales	9	0.223547	-36.04	100.00	76.71	4			ZC2	RDP	Bacteria	Bacteroidetes	Cytophagia	Cytophagales	4	0.0680851	-34.83	100.00	73.83	4
ZC1	RDP	Bacteria	Firmicutes	Clostridia	Halanaerobiales	8	0.198708	-37.38	100.00	77.62	1			ZC2	RDP	Bacteria	Proteobacteria	Alphaproteobacteria	Sphingomonadales	4	0.0680851	-80.83	99.87	152.17	3
ZC1	RDP	Bacteria	Proteobacteria	Alphaproteobacteria	Sphingomonadales	8	0.198708	-136.43	99.49	251.50	8			ZC2	RDP	Bacteria	Proteobacteria	Deltaproteobacteria	Desulfovibrionales	4	0.0680851	-44.67	100.00	90.00	3
ZC1	RDP	Bacteria	Firmicutes	Erysipelotrichi	Erysipelotrichales	7	0.17387	-44.45	99.81	90.45	4			ZC2	RDP	Bacteria	Proteobacteria	Gammaproteobacteria	Chromatiales	4	0.0680851	-56.00	100.00	109.75	4
ZC1	RDP	Bacteria	Proteobacteria	Gammaproteobacteria	Thiotrichales	7	0.17387	-36.25	100.00	76.25	3			ZC2	RDP	Bacteria	Firmicutes	Clostridia	Thermoanaerobacterales	3	0.0510638	-42.33	100.00	86.33	3
ZC1	RDP	Bacteria	Proteobacteria	unclassified (derived from Proteobacteria)	unclassified (derived from Proteobacteria)	7	0.17387	-81.10	99.78	152.40	3			ZC2	RDP	Bacteria	Proteobacteria	Betaproteobacteria	Neisseriales	3	0.0510638	-61.25	99.42	119.25	3
ZC1	RDP	Bacteria	Fusobacteria	Fusobacteria (class)	Fusobacteriales	6	0.149031	-52.42	99.47	106.67	6			ZC2	RDP	Bacteria	Proteobacteria	Gammaproteobacteria	unclassified (derived from Gammaproteobacteria)	3	0.0510638	-58.67	99.79	114.33	3
ZC1	RDP	Bacteria	Proteobacteria	Epsilonproteobacteria	Nautiliales	6	0.149031	-33.50	100.00	71.00	2			ZC2	RDP	Bacteria	Bacteroidetes	unclassified (derived from Bacteroidetes)	unclassified (derived from Bacteroidetes)	2	0.0340426	-36.50	100.00	76.00	1
ZC1	RDP	Bacteria	Proteobacteria	Gammaproteobacteria	Chromatiales	6	0.149031	-36.75	99.64	77.17	4			ZC2	RDP	Bacteria	Proteobacteria	Deltaproteobacteria	Bdellovibrionales	2	0.0340426	-72.50	100.00	138.00	2
ZC1	RDP	Bacteria	Proteobacteria	Gammaproteobacteria	Pasteurellales	6	0.149031	-43.50	100.00	88.40	3			ZC2	RDP	Bacteria	Proteobacteria	Gammaproteobacteria	Alteromonadales	2	0.0340426	-81.00	100.00	152.00	1
ZC1	RDP	Bacteria	Cyanobacteria	unclassified (derived from Cyanobacteria)	Oscillatoriales	5	0.124193	-41.67	100.00	85.83	2			ZC2	RDP	Bacteria	Proteobacteria	Gammaproteobacteria	Thiotrichales	2	0.0340426	-39.00	100.00	81.00	1
ZC1	RDP	Bacteria	Proteobacteria	Alphaproteobacteria	Rhodobacterales	5	0.124193	-95.00	99.93	176.00	5			ZC2	RDP	Bacteria	Actinobacteria	Actinobacteria (class)	Thermoleophilales	1	0.0170213	-41.00	100.00	84.00	1
ZC1	RDP	Bacteria	Proteobacteria	Alphaproteobacteria	Rhodospirillales	5	0.124193	-94.00	99.43	177.60	5			ZC2	RDP	Bacteria	Chloroflexi	Chloroflexi (class)	Chloroflexales	1	0.0170213	-37.00	100.00	77.00	1
ZC1	RDP	Bacteria	Proteobacteria	Betaproteobacteria	Neisseriales	5	0.124193	-97.33	99.79	181.17	3			ZC2	RDP	Bacteria	Cyanobacteria	unclassified (derived from Cyanobacteria)	Nostocales	1	0.0170213	-30.00	100.00	66.00	1
ZC1	RDP	Bacteria	Proteobacteria	Epsilonproteobacteria	Campylobacterales	5	0.124193	-99.62	99.78	186.12	5			ZC2	RDP	Bacteria	Cyanobacteria	unclassified (derived from Cyanobacteria)	Oscillatoriales	1	0.0170213	-37.00	100.00	77.00	1
ZC1	RDP	Bacteria	Deinococcus-Thermus	Deinococci	Thermales	4	0.0993542	-31.00	100.00	67.50	3			ZC2	RDP	Bacteria	Fusobacteria	Fusobacteria (class)	Fusobacteriales	1	0.0170213	-45.00	100.00	90.00	1
ZC1	RDP	Bacteria	Proteobacteria	Gammaproteobacteria	unclassified (derived from Gammaproteobacteria)	4	0.0993542	-43.25	100.00	88.25	4			ZC2	RDP	Bacteria	Planctomycetes	Planctomycetacia	Planctomycetales	1	0.0170213	-33.00	100.00	70.00	1
ZC1	RDP	Bacteria	Proteobacteria	Gammaproteobacteria	Aeromonadales	3	0.0745156	-94.00	99.83	176.00	2			ZC2	RDP	Bacteria	Proteobacteria	Deltaproteobacteria	Desulfobacterales	1	0.0170213	-41.00	100.00	84.00	1
ZC1	RDP	Bacteria	Tenericutes	Mollicutes	Entomoplasmatales	3	0.0745156	-32.00	100.00	69.00	1			ZC2	RDP	Bacteria	Proteobacteria	Epsilonproteobacteria	Campylobacterales	1	0.0170213	-31.00	100.00	68.00	1
ZC1	RDP	Bacteria	Tenericutes	Mollicutes	Mycoplasmatales	3	0.0745156	-33.50	100.00	72.00	2			ZC2	RDP	Bacteria	Proteobacteria	Gammaproteobacteria	Legionellales	1	0.0170213	-52.00	100.00	104.00	1
ZC1	RDP	Bacteria	Acidobacteria	Acidobacteria (class)	Acidobacteriales	2	0.0496771	-30.00	100.00	66.00	1			ZC2	RDP	Bacteria	Proteobacteria	Gammaproteobacteria	Methylococcales	1	0.0170213	-76.00	99.32	146.00	1
ZC1	RDP	Bacteria	Actinobacteria	Actinobacteria (class)	Bifidobacteriales	2	0.0496771	-36.50	100.00	76.50	2			ZC2	RDP	Bacteria	Proteobacteria	Gammaproteobacteria	Oceanospirillales	1	0.0170213	-50.00	100.00	100.00	1
ZC1	RDP	Bacteria	Proteobacteria	Alphaproteobacteria	Rickettsiales	2	0.0496771	-38.00	100.00	80.00	2			ZC2	RDP	Bacteria	Proteobacteria	Gammaproteobacteria	Pasteurellales	1	0.0170213	-38.00	100.00	79.00	1
ZC1	RDP	Bacteria	Proteobacteria	Deltaproteobacteria	Desulfuromonadales	2	0.0496771	-38.00	100.00	79.50	2			ZC2	RDP	Bacteria	Proteobacteria	Gammaproteobacteria	Vibrionales	1	0.0170213	-32.00	100.00	70.00	1
ZC1	RDP	Bacteria	Proteobacteria	Gammaproteobacteria	Alteromonadales	2	0.0496771	-76.50	99.52	150.50	2			ZC2	RDP	Bacteria	Tenericutes	Mollicutes	Mycoplasmatales	1	0.0170213	-44.00	100.00	89.00	1
ZC1	RDP	Bacteria	Verrucomicrobia	unclassified (derived from Verrucomicrobia)	Methylacidiphilales	2	0.0496771	-32.00	100.00	69.00	1			ZC2	RDP	Bacteria	Thermotogae	Thermotogae (class)	Thermotogales	1	0.0170213	-36.00	100.00	76.00	1
ZC1	RDP	Bacteria	Acidobacteria	Solibacteres	Solibacterales	1	0.0248385	-33.00	100.00	71.00	1			ZC2	RDP	Bacteria	Verrucomicrobia	unclassified (derived from Verrucomicrobia)	unclassified (derived from Verrucomicrobia)	1	0.0170213	-33.00	100.00	70.00	1
ZC1	RDP	Bacteria	Aquificae	Aquificae (class)	Aquificales	1	0.0248385	-32.00	100.00	69.00	1
ZC1	RDP	Bacteria	Chlamydiae	Chlamydiae (class)	Chlamydiales	1	0.0248385	-36.00	100.00	76.00	1
ZC1	RDP	Bacteria	Chloroflexi	Ktedonobacteria	Ktedonobacterales	1	0.0248385	-37.00	100.00	78.00	1
ZC1	RDP	Bacteria	Deinococcus-Thermus	Deinococci	Deinococcales	1	0.0248385	-57.00	100.00	112.00	1
ZC1	RDP	Bacteria	Planctomycetes	Planctomycetacia	Planctomycetales	1	0.0248385	-37.00	98.73	79.00	1
ZC1	RDP	Bacteria	Proteobacteria	Alphaproteobacteria	Rhizobiales	1	0.0248385	-206.00	98.94	376.00	1
ZC1	RDP	Bacteria	Proteobacteria	Betaproteobacteria	Methylophilales	1	0.0248385	-92.00	100.00	170.00	1
ZC1	RDP	Bacteria	Proteobacteria	Deltaproteobacteria	Desulfobacterales	1	0.0248385	-35.00	100.00	75.00	1
ZC1	RDP	Bacteria	Proteobacteria	Deltaproteobacteria	Myxococcales	1	0.0248385	-49.00	100.00	98.00	1
ZC1	RDP	Bacteria	Proteobacteria	Gammaproteobacteria	Acidithiobacillales	1	0.0248385	-34.00	100.00	72.00	1
ZC1	RDP	Bacteria	Proteobacteria	Gammaproteobacteria	Methylococcales	1	0.0248385	-34.00	100.00	72.00	1
ZC1	RDP	Bacteria	Synergistetes	unclassified (derived from Synergistetes)	unclassified (derived from Synergistetes)	1	0.0248385	-39.00	100.00	80.00	1
ZC1	RDP	Bacteria	Verrucomicrobia	Opitutae	Puniceicoccales	1	0.0248385	-36.00	100.00	76.00	1
ZC1	RDP	Bacteria	Verrucomicrobia	Opitutae	unclassified (derived from Opitutae)	1	0.0248385	-59.00	100.00	114.00	1
metagenome	source	domain	phylum	class	order	# sequences	Relative abundance %	avg eValue	avg % ident	avg align length	# hits			metagenome	source	domain	phylum	class	order	# sequences	Relative abundance %	avg eValue	avg % ident	avg align length	# hits
ZC1	M5NR	Bacteria	Proteobacteria	Gammaproteobacteria	Pseudomonadales	463054	15.8227	-29.88	80.62	78.36	95400			ZC2	M5NR	Bacteria	Firmicutes	Bacilli	Lactobacillales	1425787	47.6851	-23.93	76.08	70.18	171297
ZC1	M5NR	Bacteria	Proteobacteria	Gammaproteobacteria	Xanthomonadales	291525	9.96153	-30.22	79.75	80.13	44005			ZC2	M5NR	Bacteria	Firmicutes	Bacilli	Bacillales	277240	9.27222	-20.58	72.50	66.04	96348
ZC1	M5NR	Bacteria	Proteobacteria	Betaproteobacteria	Burkholderiales	239069	8.16908	-22.92	75.15	69.15	98078			ZC2	M5NR	Bacteria	Firmicutes	Clostridia	Clostridiales	251846	8.42293	-17.69	70.95	61.37	114894
ZC1	M5NR	Bacteria	Firmicutes	Bacilli	Bacillales	211105	7.21354	-19.63	71.38	65.41	88136			ZC2	M5NR	Bacteria	Actinobacteria	Actinobacteria (class)	Actinomycetales	202582	6.7753	-22.35	73.24	69.97	124404
ZC1	M5NR	Bacteria	Bacteroidetes	Bacteroidia	Bacteroidales	190409	6.50635	-19.13	72.36	62.50	67719			ZC2	M5NR	Bacteria	Bacteroidetes	Bacteroidia	Bacteroidales	106414	3.55899	-21.63	74.93	65.50	54099
ZC1	M5NR	Bacteria	Actinobacteria	Actinobacteria (class)	Actinomycetales	109566	3.74391	-18.14	72.17	62.07	77965			ZC2	M5NR	Bacteria	Proteobacteria	Gammaproteobacteria	Enterobacteriales	89548	2.99491	-30.66	86.62	74.51	57726
ZC1	M5NR	Bacteria	Firmicutes	Clostridia	Thermoanaerobacterales	75742	2.58813	-18.86	70.83	63.81	19606			ZC2	M5NR	Bacteria	Proteobacteria	Betaproteobacteria	Burkholderiales	84965	2.84163	-24.04	74.80	71.43	61302
ZC1	M5NR	Bacteria	Bacteroidetes	Flavobacteria	Flavobacteriales	74936	2.56059	-19.24	72.37	62.97	27740			ZC2	M5NR	Bacteria	Proteobacteria	Gammaproteobacteria	Pseudomonadales	68971	2.30672	-28.14	79.64	75.54	44093
ZC1	M5NR	Bacteria	Firmicutes	Bacilli	Lactobacillales	61567	2.10377	-16.85	71.55	59.31	36470			ZC2	M5NR	Bacteria	Proteobacteria	Alphaproteobacteria	Rhizobiales	58225	1.94732	-23.65	74.77	71.25	45800
ZC1	M5NR	Bacteria	Proteobacteria	Alphaproteobacteria	Rhizobiales	58011	1.98226	-18.33	71.45	62.77	39844			ZC2	M5NR	Bacteria	Proteobacteria	Gammaproteobacteria	Xanthomonadales	39950	1.33612	-31.42	77.69	84.53	22583
ZC1	M5NR	Bacteria	Proteobacteria	Gammaproteobacteria	Enterobacteriales	53729	1.83594	-23.15	79.38	66.03	36196			ZC2	M5NR	Bacteria	Actinobacteria	Actinobacteria (class)	Bifidobacteriales	31755	1.06204	-25.06	77.77	70.88	13534
ZC1	M5NR	Bacteria	Proteobacteria	Gammaproteobacteria	Alteromonadales	35415	1.21014	-16.70	70.87	59.60	20224			ZC2	M5NR	Bacteria	Bacteroidetes	Flavobacteria	Flavobacteriales	25434	0.850634	-18.36	72.09	61.66	15640
ZC1	M5NR	Bacteria	Bacteroidetes	Sphingobacteria	Sphingobacteriales	28114	0.960667	-19.68	73.49	63.11	13005			ZC2	M5NR	Bacteria	Firmicutes	Clostridia	Thermoanaerobacterales	21574	0.721537	-16.84	68.32	61.99	9489
ZC1	M5NR	Bacteria	Proteobacteria	Alphaproteobacteria	Rhodobacterales	27549	0.941361	-16.15	70.21	59.19	19403			ZC2	M5NR	Bacteria	Proteobacteria	Alphaproteobacteria	Rhodobacterales	19921	0.666253	-18.04	71.97	61.94	16305
ZC1	M5NR	Bacteria	Thermotogae	Thermotogae (class)	Thermotogales	26092	0.891574	-15.67	70.06	57.17	8616			ZC2	M5NR	Bacteria	Firmicutes	Erysipelotrichi	Erysipelotrichales	17860	0.597323	-14.66	70.46	55.09	8567
ZC1	M5NR	Bacteria	Bacteroidetes	Cytophagia	Cytophagales	24414	0.834236	-24.04	72.91	73.52	10207			ZC2	M5NR	Bacteria	Actinobacteria	Actinobacteria (class)	Coriobacteriales	15822	0.529163	-15.59	70.77	56.92	7640
ZC1	M5NR	Bacteria	Firmicutes	Negativicutes	Selenomonadales	20226	0.691131	-19.72	72.27	64.70	10084			ZC2	M5NR	Bacteria	Fusobacteria	Fusobacteria (class)	Fusobacteriales	14322	0.478996	-15.04	69.00	57.46	6537
ZC1	M5NR	Bacteria	Spirochaetes	Spirochaetes (class)	Spirochaetales	19286	0.65901	-16.17	69.88	59.07	8172			ZC2	M5NR	Bacteria	Bacteroidetes	Sphingobacteria	Sphingobacteriales	13912	0.465283	-19.31	71.81	64.30	9358
ZC1	M5NR	Bacteria	Firmicutes	Erysipelotrichi	Erysipelotrichales	19074	0.651766	-15.37	70.82	56.41	8581			ZC2	M5NR	Bacteria	Firmicutes	Negativicutes	Selenomonadales	13600	0.454849	-17.78	72.32	60.37	7739
ZC1	M5NR	Bacteria	Proteobacteria	Deltaproteobacteria	Desulfuromonadales	17965	0.613871	-14.25	67.89	56.85	9348			ZC2	M5NR	Bacteria	Proteobacteria	Alphaproteobacteria	Rhodospirillales	13500	0.451504	-28.15	76.62	79.50	10345
ZC1	M5NR	Bacteria	Proteobacteria	Alphaproteobacteria	Sphingomonadales	17889	0.611274	-18.53	72.64	62.04	11478			ZC2	M5NR	Bacteria	Proteobacteria	Alphaproteobacteria	Sphingomonadales	13239	0.442775	-21.75	74.10	67.46	9936
ZC1	M5NR	Bacteria	Fusobacteria	Fusobacteria (class)	Fusobacteriales	15976	0.545906	-16.68	70.00	60.59	8308			ZC2	M5NR	Bacteria	Proteobacteria	Gammaproteobacteria	Alteromonadales	12588	0.421002	-16.59	70.39	60.12	9289
ZC1	M5NR	Bacteria	Proteobacteria	Gammaproteobacteria	Vibrionales	15913	0.543754	-18.23	73.00	61.51	10423			ZC2	M5NR	Bacteria	Bacteroidetes	Cytophagia	Cytophagales	10699	0.357825	-18.55	71.22	62.32	6779
ZC1	M5NR	Bacteria	Actinobacteria	Actinobacteria (class)	Coriobacteriales	15902	0.543378	-14.70	70.56	55.47	6410			ZC2	M5NR	Bacteria	Spirochaetes	Spirochaetes (class)	Spirochaetales	8784	0.293779	-15.54	68.87	58.66	4678
ZC1	M5NR	Bacteria	Proteobacteria	Gammaproteobacteria	Oceanospirillales	15167	0.518263	-22.89	73.15	70.07	8055			ZC2	M5NR	Bacteria	Proteobacteria	Gammaproteobacteria	Vibrionales	8101	0.270936	-16.77	71.20	59.60	5725
ZC1	M5NR	Bacteria	Proteobacteria	Gammaproteobacteria	Chromatiales	14394	0.491849	-19.01	70.99	64.79	7441			ZC2	M5NR	Bacteria	Proteobacteria	Gammaproteobacteria	Pasteurellales	7111	0.237826	-20.87	74.53	64.64	3922
ZC1	M5NR	Bacteria	Proteobacteria	Deltaproteobacteria	Desulfovibrionales	13949	0.476643	-15.14	70.28	56.83	8773			ZC2	M5NR	Bacteria	Proteobacteria	Deltaproteobacteria	Desulfuromonadales	6651	0.222441	-15.29	68.28	59.56	4579
ZC1	M5NR	Bacteria	Proteobacteria	Alphaproteobacteria	Rhodospirillales	12653	0.432358	-16.24	71.29	59.03	8497			ZC2	M5NR	Bacteria	Proteobacteria	Deltaproteobacteria	Desulfovibrionales	6265	0.209531	-15.16	70.75	56.49	4731
ZC1	M5NR	Bacteria	Proteobacteria	Betaproteobacteria	Rhodocyclales	12154	0.415307	-18.31	73.18	61.69	5870			ZC2	M5NR	Bacteria	Proteobacteria	Alphaproteobacteria	Caulobacterales	5798	0.193913	-16.55	72.25	58.84	4579
ZC1	M5NR	Bacteria	Proteobacteria	Betaproteobacteria	Neisseriales	11547	0.394566	-18.57	73.29	61.79	6813			ZC2	M5NR	Bacteria	Proteobacteria	Gammaproteobacteria	Oceanospirillales	5058	0.169164	-17.86	69.37	63.93	3872
ZC1	M5NR	Bacteria	Proteobacteria	Deltaproteobacteria	Myxococcales	11356	0.388039	-14.69	69.54	56.87	6284			ZC2	M5NR	Bacteria	Proteobacteria	Epsilonproteobacteria	Campylobacterales	4903	0.16398	-16.40	71.03	59.01	3280
ZC1	M5NR	Bacteria	Firmicutes	Clostridia	Halanaerobiales	11146	0.380863	-14.58	69.66	55.84	3945			ZC2	M5NR	Bacteria	Proteobacteria	Gammaproteobacteria	Chromatiales	4832	0.161605	-17.50	69.28	63.37	3643
ZC1	M5NR	Bacteria	Proteobacteria	Alphaproteobacteria	Caulobacterales	11044	0.377378	-16.32	71.62	58.07	6581			ZC2	M5NR	Bacteria	Proteobacteria	Betaproteobacteria	Neisseriales	4770	0.159531	-16.59	70.40	59.44	3554
ZC1	M5NR	Bacteria	Proteobacteria	Gammaproteobacteria	Pasteurellales	9707	0.331692	-19.62	76.24	61.87	5700			ZC2	M5NR	Bacteria	Proteobacteria	Betaproteobacteria	Rhodocyclales	4617	0.154414	-20.56	72.05	66.43	3396
ZC1	M5NR	Bacteria	Cyanobacteria	unclassified (derived from Cyanobacteria)	Chroococcales	9450	0.32291	-13.27	68.29	54.74	5821			ZC2	M5NR	Bacteria	Proteobacteria	Alphaproteobacteria	Rickettsiales	4559	0.152475	-16.47	69.14	61.33	1191
ZC1	M5NR	Bacteria	Chlorobi	Chlorobia	Chlorobiales	9029	0.308525	-14.42	69.01	56.40	5144			ZC2	M5NR	Bacteria	Proteobacteria	Deltaproteobacteria	Myxococcales	4401	0.14719	-15.49	67.82	59.82	3319
ZC1	M5NR	Bacteria	Chloroflexi	Chloroflexi (class)	Chloroflexales	8495	0.290278	-13.37	68.78	54.54	4182			ZC2	M5NR	Bacteria	Chloroflexi	Chloroflexi (class)	Chloroflexales	3960	0.132441	-13.12	69.63	53.20	2668
ZC1	M5NR	Bacteria	Proteobacteria	Gammaproteobacteria	unclassified (derived from Gammaproteobacteria)	7500	0.256278	-19.30	72.21	64.10	4617			ZC2	M5NR	Bacteria	Planctomycetes	Planctomycetacia	Planctomycetales	3796	0.126956	-18.76	69.69	64.03	2975
ZC1	M5NR	Bacteria	Synergistetes	Synergistia	Synergistales	7213	0.246471	-13.70	69.17	54.44	3496			ZC2	M5NR	Bacteria	Thermotogae	Thermotogae (class)	Thermotogales	3735	0.124916	-13.09	67.45	55.11	1971
ZC1	M5NR	Bacteria	Actinobacteria	Actinobacteria (class)	Bifidobacteriales	6888	0.235366	-15.25	71.71	55.03	3445			ZC2	M5NR	Bacteria	Cyanobacteria	unclassified (derived from Cyanobacteria)	Chroococcales	3651	0.122107	-13.04	67.90	55.28	2558
ZC1	M5NR	Bacteria	Proteobacteria	Epsilonproteobacteria	Campylobacterales	6855	0.234238	-15.10	70.35	56.79	4463			ZC2	M5NR	Bacteria	Chlorobi	Chlorobia	Chlorobiales	3385	0.11321	-13.18	68.43	54.12	2351
ZC1	M5NR	Bacteria	Deinococcus-Thermus	Deinococci	Thermales	6558	0.22409	-17.20	68.25	63.76	3543			ZC2	M5NR	Bacteria	Firmicutes	Clostridia	Halanaerobiales	2965	0.0991637	-12.88	67.62	53.97	1530
ZC1	M5NR	Bacteria	Proteobacteria	Deltaproteobacteria	Desulfobacterales	6355	0.217153	-13.12	68.58	53.88	3612			ZC2	M5NR	Bacteria	Fibrobacteres	Fibrobacteres (class)	Fibrobacterales	2742	0.0917055	-19.98	71.45	65.83	1014
ZC1	M5NR	Bacteria	Planctomycetes	Planctomycetacia	Planctomycetales	6057	0.20697	-15.11	69.48	56.52	3561			ZC2	M5NR	Bacteria	Synergistetes	Synergistia	Synergistales	2664	0.0890968	-12.53	68.79	52.25	1769
ZC1	M5NR	Bacteria	unclassified (derived from Bacteria)	unclassified (derived from Bacteria)	unclassified (derived from Bacteria)	5820	0.198872	-23.48	74.48	70.89	2796			ZC2	M5NR	Bacteria	Proteobacteria	Gammaproteobacteria	unclassified (derived from Gammaproteobacteria)	2658	0.0888961	-21.37	71.29	68.71	2048
ZC1	M5NR	Bacteria	Deinococcus-Thermus	Deinococci	Deinococcales	5224	0.178506	-16.15	69.10	61.24	3030			ZC2	M5NR	Bacteria	Proteobacteria	Gammaproteobacteria	Aeromonadales	2503	0.0837122	-27.72	77.51	76.32	1784
ZC1	M5NR	Bacteria	Tenericutes	Mollicutes	Acholeplasmatales	5189	0.17731	-24.68	75.13	73.52	1676			ZC2	M5NR	Bacteria	unclassified (derived from Bacteria)	unclassified (derived from Bacteria)	unclassified (derived from Bacteria)	2199	0.073545	-27.32	76.56	76.12	1508
ZC1	M5NR	Bacteria	Proteobacteria	Deltaproteobacteria	Syntrophobacterales	4719	0.16125	-13.19	68.47	54.10	2201			ZC2	M5NR	Bacteria	Proteobacteria	Betaproteobacteria	Methylophilales	2046	0.068428	-26.22	74.48	74.34	1585
ZC1	M5NR	Bacteria	Proteobacteria	Deltaproteobacteria	Bdellovibrionales	4659	0.1592	-26.00	75.40	78.45	2235			ZC2	M5NR	Bacteria	Cyanobacteria	unclassified (derived from Cyanobacteria)	Nostocales	2020	0.0675584	-14.65	67.23	59.27	1448
ZC1	M5NR	Bacteria	Proteobacteria	Betaproteobacteria	Methylophilales	4584	0.156637	-20.80	71.44	67.92	2601			ZC2	M5NR	Bacteria	Proteobacteria	Betaproteobacteria	Nitrosomonadales	1935	0.0647156	-24.93	74.58	73.05	1423
ZC1	M5NR	Bacteria	Lentisphaerae	unclassified (derived from Lentisphaerae)	unclassified (derived from Lentisphaerae)	4456	0.152263	-13.78	71.83	52.15	1757			ZC2	M5NR	Bacteria	Verrucomicrobia	Verrucomicrobiae	Verrucomicrobiales	1886	0.0630768	-13.84	70.23	53.76	1220
ZC1	M5NR	Bacteria	Proteobacteria	Betaproteobacteria	Nitrosomonadales	4388	0.14994	-16.21	71.59	57.86	2479			ZC2	M5NR	Bacteria	Proteobacteria	Deltaproteobacteria	Desulfobacterales	1782	0.0595985	-15.07	68.62	58.51	1183
ZC1	M5NR	Bacteria	Proteobacteria	Gammaproteobacteria	Aeromonadales	4310	0.147274	-18.56	74.94	60.04	2551			ZC2	M5NR	Bacteria	Proteobacteria	Deltaproteobacteria	Syntrophobacterales	1725	0.0576922	-13.58	68.46	55.05	1130
ZC1	M5NR	Bacteria	Aquificae	Aquificae (class)	Aquificales	3988	0.136272	-13.12	67.75	54.41	2332			ZC2	M5NR	Bacteria	Deinococcus-Thermus	Deinococci	Deinococcales	1647	0.0550835	-13.23	69.86	54.23	1090
ZC1	M5NR	Bacteria	Cyanobacteria	unclassified (derived from Cyanobacteria)	Nostocales	3896	0.133128	-18.18	68.46	63.86	2518			ZC2	M5NR	Bacteria	Deinococcus-Thermus	Deinococci	Thermales	1643	0.0549497	-15.71	67.02	62.07	1234
ZC1	M5NR	Bacteria	Firmicutes	Clostridia	Natranaerobiales	3893	0.133025	-15.16	69.19	57.19	1366			ZC2	M5NR	Bacteria	Tenericutes	Mollicutes	Mycoplasmatales	1514	0.0506353	-16.62	69.51	60.43	699
ZC1	M5NR	Bacteria	Verrucomicrobia	Verrucomicrobiae	Verrucomicrobiales	3707	0.12667	-18.73	69.38	66.20	2120			ZC2	M5NR	Bacteria	Acidobacteria	Solibacteres	Solibacterales	1490	0.0498327	-12.31	68.63	51.11	963
ZC1	M5NR	Bacteria	Acidobacteria	Solibacteres	Solibacterales	3625	0.123868	-12.50	68.47	52.03	1720			ZC2	M5NR	Bacteria	Proteobacteria	Gammaproteobacteria	Thiotrichales	1444	0.0482942	-14.22	71.73	54.53	997
ZC1	M5NR	Bacteria	Proteobacteria	Gammaproteobacteria	Legionellales	3172	0.108389	-16.73	70.67	60.25	2014			ZC2	M5NR	Bacteria	Proteobacteria	Deltaproteobacteria	Bdellovibrionales	1365	0.0456521	-19.56	75.57	61.49	1041
ZC1	M5NR	Bacteria	Verrucomicrobia	Opitutae	unclassified (derived from Opitutae)	3123	0.106714	-24.93	71.70	76.02	1694			ZC2	M5NR	Bacteria	Proteobacteria	Gammaproteobacteria	Methylococcales	1359	0.0454514	-23.58	74.50	71.62	814
ZC1	M5NR	Bacteria	Dictyoglomi	Dictyoglomia	Dictyoglomales	3105	0.106099	-13.93	67.31	55.75	1252			ZC2	M5NR	Bacteria	Proteobacteria	Gammaproteobacteria	Legionellales	1332	0.0445484	-15.19	71.08	56.28	1080
ZC1	M5NR	Bacteria	Proteobacteria	Gammaproteobacteria	Thiotrichales	3033	0.103639	-16.44	72.61	58.23	1894			ZC2	M5NR	Bacteria	Tenericutes	Mollicutes	Acholeplasmatales	1317	0.0440467	-17.61	69.60	63.37	563
ZC1	M5NR	Bacteria	Proteobacteria	Gammaproteobacteria	Methylococcales	3024	0.103331	-16.53	69.76	59.96	1495			ZC2	M5NR	Bacteria	Actinobacteria	Actinobacteria (class)	unclassified (derived from Actinobacteria (class))	1268	0.0424079	-18.94	72.64	63.61	846
ZC1	M5NR	Bacteria	Chloroflexi	Thermomicrobia (class)	Sphaerobacterales	2955	0.100974	-18.26	75.34	59.53	1631			ZC2	M5NR	Bacteria	Verrucomicrobia	Opitutae	unclassified (derived from Opitutae)	1216	0.0406688	-16.86	69.89	62.06	846
ZC1	M5NR	Bacteria	Actinobacteria	Actinobacteria (class)	Rubrobacterales	2855	0.0975565	-14.01	67.16	57.57	1297			ZC2	M5NR	Bacteria	Actinobacteria	Actinobacteria (class)	Rubrobacterales	1214	0.0406019	-14.92	70.72	56.16	778
ZC1	M5NR	Bacteria	Chloroflexi	Dehalococcoidetes	unclassified (derived from Dehalococcoidetes)	2821	0.0963947	-14.88	68.50	57.76	1161			ZC2	M5NR	Bacteria	Firmicutes	Clostridia	Natranaerobiales	1184	0.0395986	-12.33	67.28	53.17	617
ZC1	M5NR	Bacteria	Bacteroidetes	unclassified (derived from Bacteroidetes)	unclassified (derived from Bacteroidetes)	2809	0.0959847	-32.93	70.45	98.74	1360			ZC2	M5NR	Bacteria	Actinobacteria	Actinobacteria (class)	Solirubrobacterales	1151	0.0384949	-12.62	69.97	52.20	900
ZC1	M5NR	Bacteria	Fibrobacteres	Fibrobacteres (class)	Fibrobacterales	2774	0.0947887	-13.82	68.26	55.07	729			ZC2	M5NR	Bacteria	Acidobacteria	unclassified (derived from Acidobacteria)	unclassified (derived from Acidobacteria)	1015	0.0339464	-16.55	67.82	60.71	683
ZC1	M5NR	Bacteria	Bacteroidetes	Flavobacteria	unclassified (derived from Flavobacteria)	2648	0.0904832	-17.24	70.66	60.50	1266			ZC2	M5NR	Bacteria	Chloroflexi	Dehalococcoidetes	unclassified (derived from Dehalococcoidetes)	920	0.0307692	-14.29	69.27	55.76	468
ZC1	M5NR	Bacteria	Deferribacteres	Deferribacteres (class)	Deferribacterales	2193	0.0749357	-16.75	70.13	60.27	1259			ZC2	M5NR	Bacteria	Chloroflexi	Thermomicrobia (class)	Sphaerobacterales	895	0.0299331	-13.91	70.13	55.62	652
ZC1	M5NR	Bacteria	Acidobacteria	unclassified (derived from Acidobacteria)	unclassified (derived from Acidobacteria)	2148	0.073398	-14.32	69.44	55.68	1063			ZC2	M5NR	Bacteria	Dictyoglomi	Dictyoglomia	Dictyoglomales	894	0.0298996	-12.69	67.22	53.80	514
ZC1	M5NR	Bacteria	Proteobacteria	Betaproteobacteria	Hydrogenophilales	1947	0.0665298	-16.33	73.45	57.61	964			ZC2	M5NR	Bacteria	Bacteroidetes	unclassified (derived from Bacteroidetes)	unclassified (derived from Bacteroidetes)	848	0.0283611	-26.21	73.60	76.84	633
ZC1	M5NR	Bacteria	Chloroflexi	Chloroflexi (class)	Herpetosiphonales	1937	0.0661881	-13.01	68.57	53.57	1052			ZC2	M5NR	Bacteria	Lentisphaerae	unclassified (derived from Lentisphaerae)	unclassified (derived from Lentisphaerae)	819	0.0273912	-13.74	71.14	52.13	608
ZC1	M5NR	Bacteria	Proteobacteria	Alphaproteobacteria	Rickettsiales	1933	0.0660514	-15.78	70.05	59.28	1240			ZC2	M5NR	Bacteria	Bacteroidetes	Flavobacteria	unclassified (derived from Flavobacteria)	811	0.0271237	-14.73	71.18	55.20	554
ZC1	M5NR	Bacteria	Proteobacteria	Betaproteobacteria	Gallionellales	1645	0.0562103	-17.06	70.87	60.78	1072			ZC2	M5NR	Bacteria	Aquificae	Aquificae (class)	Aquificales	793	0.0265217	-12.36	67.76	53.24	458
ZC1	M5NR	Bacteria	Nitrospirae	Nitrospira (class)	Nitrospirales	1585	0.0541601	-13.20	68.12	54.93	993			ZC2	M5NR	Bacteria	Deferribacteres	Deferribacteres (class)	Deferribacterales	779	0.0260535	-13.10	68.16	54.16	492
ZC1	M5NR	Bacteria	Chloroflexi	Ktedonobacteria	Ktedonobacterales	1448	0.0494787	-11.46	67.98	50.32	951			ZC2	M5NR	Bacteria	Proteobacteria	Betaproteobacteria	Hydrogenophilales	761	0.0254515	-17.64	71.75	61.82	574
ZC1	M5NR	Bacteria	Proteobacteria	Betaproteobacteria	unclassified (derived from Betaproteobacteria)	1348	0.0460617	-20.73	73.62	62.51	784			ZC2	M5NR	Bacteria	Chloroflexi	Chloroflexi (class)	Herpetosiphonales	722	0.0241471	-12.98	68.46	53.96	488
ZC1	M5NR	Bacteria	Proteobacteria	unclassified (derived from Proteobacteria)	unclassified (derived from Proteobacteria)	1331	0.0454808	-23.86	74.23	71.32	708			ZC2	M5NR	Bacteria	Proteobacteria	Betaproteobacteria	Gallionellales	690	0.0230769	-16.34	71.61	58.42	581
ZC1	M5NR	Bacteria	Cyanobacteria	unclassified (derived from Cyanobacteria)	Oscillatoriales	1328	0.0453783	-14.89	70.00	56.35	950			ZC2	M5NR	Bacteria	Proteobacteria	Alphaproteobacteria	unclassified (derived from Alphaproteobacteria)	689	0.0230434	-18.56	70.37	64.65	602
ZC1	M5NR	Bacteria	Acidobacteria	Acidobacteria (class)	Acidobacteriales	1326	0.04531	-12.85	68.42	53.20	836			ZC2	M5NR	Bacteria	Proteobacteria	unclassified (derived from Proteobacteria)	unclassified (derived from Proteobacteria)	658	0.0220066	-25.01	74.81	73.09	433
ZC1	M5NR	Bacteria	Chloroflexi	Thermomicrobia (class)	Thermomicrobiales	1325	0.0452758	-14.63	68.93	57.54	729			ZC2	M5NR	Bacteria	Proteobacteria	Betaproteobacteria	unclassified (derived from Betaproteobacteria)	577	0.0192976	-14.26	71.15	55.10	466
ZC1	M5NR	Bacteria	Chlamydiae	Chlamydiae (class)	Chlamydiales	1276	0.0436014	-13.37	68.82	53.71	792			ZC2	M5NR	Bacteria	Gemmatimonadetes	Gemmatimonadetes (class)	Gemmatimonadales	554	0.0185284	-13.96	70.38	53.37	440
ZC1	M5NR	Bacteria	Chloroflexi	Anaerolineae	Anaerolineales	1108	0.0378608	-13.14	68.86	53.34	608			ZC2	M5NR	Bacteria	Cyanobacteria	Gloeobacteria	Gloeobacterales	530	0.0177257	-11.77	66.99	53.02	381
ZC1	M5NR	Bacteria	Cyanobacteria	Gloeobacteria	Gloeobacterales	1101	0.0376216	-13.32	68.10	55.22	649			ZC2	M5NR	Bacteria	Nitrospirae	Nitrospira (class)	Nitrospirales	514	0.0171906	-19.75	74.37	65.44	407
ZC1	M5NR	Bacteria	Tenericutes	Mollicutes	Mycoplasmatales	1094	0.0373824	-16.29	68.72	62.23	683			ZC2	M5NR	Bacteria	Proteobacteria	Gammaproteobacteria	Acidithiobacillales	462	0.0154515	-14.40	68.54	57.35	371
ZC1	M5NR	Bacteria	Gemmatimonadetes	Gemmatimonadetes (class)	Gemmatimonadales	1088	0.0371774	-19.56	71.60	65.59	699			ZC2	M5NR	Bacteria	Cyanobacteria	unclassified (derived from Cyanobacteria)	Oscillatoriales	449	0.0150167	-17.20	68.84	63.05	299
ZC1	M5NR	Bacteria	Proteobacteria	Deltaproteobacteria	unclassified (derived from Deltaproteobacteria)	1087	0.0371432	-16.41	66.90	61.95	788			ZC2	M5NR	Bacteria	Proteobacteria	Epsilonproteobacteria	unclassified (derived from Epsilonproteobacteria)	444	0.0148495	-18.57	69.25	66.21	309
ZC1	M5NR	Bacteria	Proteobacteria	Gammaproteobacteria	Acidithiobacillales	1057	0.0361181	-14.64	70.56	55.87	728			ZC2	M5NR	Bacteria	Chloroflexi	Anaerolineae	Anaerolineales	430	0.0143812	-12.57	68.56	52.20	311
ZC1	M5NR	Bacteria	Proteobacteria	Gammaproteobacteria	Cardiobacteriales	973	0.0332478	-14.61	71.69	54.84	532			ZC2	M5NR	Bacteria	Chlamydiae	Chlamydiae (class)	Chlamydiales	419	0.0140133	-17.49	73.78	58.57	312
ZC1	M5NR	Bacteria	Cyanobacteria	unclassified (derived from Cyanobacteria)	Prochlorales	903	0.0308559	-14.09	68.93	57.04	682			ZC2	M5NR	Bacteria	Proteobacteria	Gammaproteobacteria	Cardiobacteriales	404	0.0135117	-14.37	68.95	56.43	247
ZC1	M5NR	Bacteria	Actinobacteria	Actinobacteria (class)	Solirubrobacterales	812	0.0277464	-10.91	68.26	50.50	560			ZC2	M5NR	Bacteria	Chloroflexi	Thermomicrobia (class)	Thermomicrobiales	395	0.0132107	-12.23	67.11	54.25	295
ZC1	M5NR	Bacteria	Proteobacteria	Alphaproteobacteria	unclassified (derived from Alphaproteobacteria)	762	0.0260378	-20.38	71.52	66.09	630			ZC2	M5NR	Bacteria	Verrucomicrobia	Opitutae	Puniceicoccales	372	0.0124414	-13.30	69.68	53.53	307
ZC1	M5NR	Bacteria	Verrucomicrobia	Spartobacteria	unclassified (derived from Spartobacteria)	751	0.025662	-12.16	69.92	50.58	484			ZC2	M5NR	Bacteria	Cyanobacteria	unclassified (derived from Cyanobacteria)	Prochlorales	363	0.0121404	-13.14	68.60	55.30	269
ZC1	M5NR	Bacteria	Proteobacteria	Epsilonproteobacteria	unclassified (derived from Epsilonproteobacteria)	737	0.0251836	-13.06	69.61	52.22	444			ZC2	M5NR	Bacteria	Tenericutes	Mollicutes	Entomoplasmatales	307	0.0102675	-20.19	70.64	70.01	177
ZC1	M5NR	Bacteria	Proteobacteria	Deltaproteobacteria	Desulfarculales	631	0.0215615	-13.34	68.13	55.44	453			ZC2	M5NR	Bacteria	Proteobacteria	Alphaproteobacteria	Parvularculales	292	0.00976587	-15.17	70.71	57.16	234
ZC1	M5NR	Bacteria	Chrysiogenetes	Chrysiogenetes (class)	Chrysiogenales	628	0.021459	-12.56	69.75	51.25	367			ZC2	M5NR	Bacteria	Elusimicrobia	Elusimicrobia (class)	Elusimicrobiales	276	0.00923075	-12.32	67.77	53.10	160
ZC1	M5NR	Bacteria	Verrucomicrobia	Opitutae	Puniceicoccales	620	0.0211857	-12.25	69.99	50.91	434			ZC2	M5NR	Bacteria	Acidobacteria	Acidobacteria (class)	Acidobacteriales	271	0.00906353	-13.35	70.87	53.13	220
ZC1	M5NR	Bacteria	Verrucomicrobia	unclassified (derived from Verrucomicrobia)	Methylacidiphilales	585	0.0199897	-14.39	68.42	56.66	343			ZC2	M5NR	Bacteria	Verrucomicrobia	unclassified (derived from Verrucomicrobia)	Methylacidiphilales	239	0.00799329	-14.45	68.61	57.16	179
ZC1	M5NR	Bacteria	Elusimicrobia	Elusimicrobia (class)	Elusimicrobiales	555	0.0189646	-12.61	68.89	52.41	251			ZC2	M5NR	Bacteria	Proteobacteria	Deltaproteobacteria	unclassified (derived from Deltaproteobacteria)	208	0.00695651	-13.17	66.12	56.43	181
ZC1	M5NR	Bacteria	Proteobacteria	Alphaproteobacteria	Parvularculales	482	0.0164701	-13.09	70.78	51.60	329			ZC2	M5NR	Bacteria	Synergistetes	unclassified (derived from Synergistetes)	unclassified (derived from Synergistetes)	196	0.00655517	-13.61	69.21	53.92	135
ZC1	M5NR	Bacteria	Actinobacteria	Actinobacteria (class)	unclassified (derived from Actinobacteria (class))	461	0.0157526	-15.03	67.72	58.61	368			ZC2	M5NR	Bacteria	Chrysiogenetes	Chrysiogenetes (class)	Chrysiogenales	195	0.00652173	-12.71	70.94	50.75	160
ZC1	M5NR	Bacteria	Synergistetes	unclassified (derived from Synergistetes)	unclassified (derived from Synergistetes)	453	0.0154792	-14.02	70.03	54.34	231			ZC2	M5NR	Bacteria	Proteobacteria	Deltaproteobacteria	Desulfarculales	175	0.00585283	-16.77	65.86	65.45	145
ZC1	M5NR	Bacteria	Tenericutes	Mollicutes	Entomoplasmatales	408	0.0139415	-17.95	68.43	65.49	241			ZC2	M5NR	Bacteria	Actinobacteria	Actinobacteria (class)	Acidimicrobiales	136	0.00454849	-11.99	67.04	52.75	101
ZC1	M5NR	Bacteria	Proteobacteria	Zetaproteobacteria	Mariprofundales	384	0.0131214	-12.20	69.22	51.85	276			ZC2	M5NR	Bacteria	Cyanobacteria	unclassified (derived from Cyanobacteria)	unclassified (derived from Cyanobacteria)	52	0.00173913	-20.46	68.37	68.60	35
ZC1	M5NR	Bacteria	Proteobacteria	Epsilonproteobacteria	Nautiliales	194	0.00662906	-12.11	69.60	51.36	133			ZC2	M5NR	Bacteria	Proteobacteria	Epsilonproteobacteria	Nautiliales	38	0.0012709	-16.08	66.43	62.70	25
ZC1	M5NR	Bacteria	Cyanobacteria	unclassified (derived from Cyanobacteria)	unclassified (derived from Cyanobacteria)	141	0.00481803	-12.69	65.83	54.02	94			ZC2	M5NR	Bacteria	Firmicutes	Clostridia	unclassified (derived from Clostridia)	6	0.000200668	-23.17	66.29	77.00	6
ZC1	M5NR	Bacteria	Candidatus Poribacteria	unclassified (derived from Candidatus Poribacteria)	unclassified (derived from Candidatus Poribacteria)	129	0.00440798	-18.55	70.10	64.12	95			ZC2	M5NR	Bacteria	Verrucomicrobia	unclassified (derived from Verrucomicrobia)	unclassified (derived from Verrucomicrobia)	4	0.000133779	-15.75	67.05	61.25	4
ZC1	M5NR	Bacteria	Firmicutes	Clostridia	unclassified (derived from Clostridia)	14	0.000478386	-14.18	69.71	55.95	13			ZC2	M5NR	Bacteria	Nitrospirae	unclassified (derived from Nitrospirae)	unclassified (derived from Nitrospirae)	3	0.000100334	-29.67	98.69	67.67	1
ZC1	M5NR	Bacteria	Verrucomicrobia	unclassified (derived from Verrucomicrobia)	unclassified (derived from Verrucomicrobia)	6	0.000205022	-12.88	64.42	55.25	6			ZC2	M5NR	Bacteria	Chloroflexi	Thermomicrobia (class)	unclassified (derived from Thermomicrobia (class))	1	3.34447e-05	-22.00	61.64	73.00	1
ZC1	M5NR	Bacteria	Chloroflexi	unclassified (derived from Chloroflexi)	unclassified (derived from Chloroflexi)	5	0.000170852	-11.83	62.91	55.50	5
ZC1	M5NR	Bacteria	Actinobacteria	Actinobacteria (class)	Acidimicrobiales	1	3.41704e-05	-81.00	85.28	163.00	1
ZC1	M5NR	Bacteria	Actinobacteria	Actinobacteria (class)	Thermoleophilales	1	3.41704e-05	-27.00	80.28	71.00	1
ZC1	M5NR	Bacteria	Cyanobacteria	unclassified (derived from Cyanobacteria)	Pleurocapsales	1	3.41704e-05	-21.00	90.91	55.00	1
ZC1	M5NR	Bacteria	Nitrospirae	unclassified (derived from Nitrospirae)	unclassified (derived from Nitrospirae)	1	3.41704e-05	-29.00	65.91	88.00	1
ZC1	M5NR	Bacteria	Tenericutes	Mollicutes	Anaeroplasmatales	1	3.41704e-05	-10.00	66.67	51.00	1
