# Supplementary material for: Metagenomic Analysis of a Tropical Composting Operation at the São Paulo Zoo Park Reveals Diversity of Biomass Degradation Functions and Organisms
Source: PLoS One. 2013 Apr 24;8(4):e61928. doi: 10.1371/journal.pone.0061928 (PMC3637033; doi:10.1371/journal.pone.0061928)
Supplement: Table S3 — Relative abundance of bacterial genera found in ZC1 and ZC2 according RDP databases analyses. (XLSX) [file pone.0061928.s006.xlsx]

## Sheet: Table S3
Table S3. Relative abundance of bacterial genera found in ZC1 and ZC2 according RDP database analyses
metagenome	source	domain	phylum	class	order	family	genus	# sequences	Relative abundance %	avg eValue	avg % ident	avg align length	# hits		metagenome	source	domain	phylum	class	order	family	genus	# sequences	Relative abundance %	avg eValue	avg % ident	avg align length	# hits
ZC1	RDP	Bacteria	Proteobacteria	Gammaproteobacteria	Pseudomonadales	Moraxellaceae	Acinetobacter	658	16.34	-120.09	99.53	222.54	158		ZC2	RDP	Bacteria	Firmicutes	Bacilli	Lactobacillales	Lactobacillaceae	Lactobacillus	4176	71.07	-114.89	99.34	213.38	496
ZC1	RDP	Bacteria	Proteobacteria	Gammaproteobacteria	Xanthomonadales	Xanthomonadaceae	Stenotrophomonas	653	16.22	-114.56	99.08	216.20	102		ZC2	RDP	Bacteria	Firmicutes	Clostridia	Clostridiales	Clostridiaceae	Clostridium	137	2.33	-83.95	99.37	160.88	70
ZC1	RDP	Bacteria	Proteobacteria	Gammaproteobacteria	Xanthomonadales	Xanthomonadaceae	Xanthomonas	370	9.19	-93.30	99.47	175.78	10		ZC2	RDP	Bacteria	Firmicutes	Bacilli	Lactobacillales	Lactobacillaceae	Pediococcus	108	1.84	-74.02	99.25	143.64	32
ZC1	RDP	Bacteria	Proteobacteria	Betaproteobacteria	Burkholderiales	Comamonadaceae	Comamonas	229	5.69	-117.59	99.44	219.29	51		ZC2	RDP	Bacteria	Firmicutes	Bacilli	Bacillales	Staphylococcaceae	Staphylococcus	106	1.8	-106.57	99.51	199.57	46
ZC1	RDP	Bacteria	Firmicutes	Clostridia	Clostridiales	Clostridiaceae	Clostridium	209	5.19	-59.44	99.60	117.20	61		ZC2	RDP	Bacteria	Actinobacteria	Actinobacteria (class)	Actinomycetales	Corynebacteriaceae	Corynebacterium	63	1.07	-104.86	99.48	194.74	35
ZC1	RDP	Bacteria	Firmicutes	Clostridia	Clostridiales	Ruminococcaceae	Ruminococcus	89	2.21	-62.91	99.40	124.44	20		ZC2	RDP	Bacteria	Firmicutes	Bacilli	Lactobacillales	Leuconostocaceae	Weissella	59	1	-146.92	99.23	268.15	24
ZC1	RDP	Bacteria	Proteobacteria	Gammaproteobacteria	Pseudomonadales	Pseudomonadaceae	Pseudomonas	83	2.06	-121.43	99.45	224.58	46		ZC2	RDP	Bacteria	Firmicutes	Clostridia	Clostridiales	Ruminococcaceae	Ruminococcus	59	1	-58.99	99.62	116.49	15
ZC1	RDP	Bacteria	Firmicutes	Bacilli	Bacillales	Bacillaceae	Bacillus	63	1.56	-46.31	99.70	94.16	34		ZC2	RDP	Bacteria	Proteobacteria	Gammaproteobacteria	Pseudomonadales	Moraxellaceae	Acinetobacter	54	0.92	-124.21	99.48	230.41	37
ZC1	RDP	Bacteria	Bacteroidetes	Bacteroidia	Bacteroidales	Prevotellaceae	Prevotella	51	1.27	-40.23	99.75	83.48	11		ZC2	RDP	Bacteria	Firmicutes	Bacilli	Bacillales	Bacillaceae	Bacillus	47	0.8	-61.36	99.69	119.69	30
ZC1	RDP	Bacteria	Bacteroidetes	Bacteroidia	Bacteroidales	Bacteroidaceae	Bacteroides	50	1.24	-53.48	99.61	107.35	22		ZC2	RDP	Bacteria	Firmicutes	Bacilli	Lactobacillales	Carnobacteriaceae	Atopostipes	42	0.71	-112.26	99.48	209.26	1
ZC1	RDP	Bacteria	Proteobacteria	Betaproteobacteria	Burkholderiales	Comamonadaceae	Acidovorax	49	1.22	-124.33	99.37	228.56	26		ZC2	RDP	Bacteria	Firmicutes	Bacilli	Lactobacillales	Enterococcaceae	Enterococcus	38	0.65	-121.33	99.24	224.40	28
ZC1	RDP	Bacteria	Firmicutes	Bacilli	Bacillales	Bacillaceae	Geobacillus	46	1.14	-54.76	99.54	108.36	21		ZC2	RDP	Bacteria	Firmicutes	Bacilli	Lactobacillales	Carnobacteriaceae	Carnobacterium	37	0.63	-66.42	99.36	131.47	8
ZC1	RDP	Bacteria	Firmicutes	Bacilli	Lactobacillales	Lactobacillaceae	Lactobacillus	45	1.12	-71.66	99.84	137.05	33		ZC2	RDP	Bacteria	Bacteroidetes	Bacteroidia	Bacteroidales	Bacteroidaceae	Bacteroides	32	0.54	-70.61	99.77	135.92	18
ZC1	RDP	Bacteria	Firmicutes	Bacilli	Lactobacillales	Streptococcaceae	Streptococcus	44	1.09	-45.95	100.00	92.75	12		ZC2	RDP	Bacteria	Firmicutes	Bacilli	Bacillales	Planococcaceae	Ureibacillus	29	0.49	-88.65	99.04	169.04	11
ZC1	RDP	Bacteria	Firmicutes	Bacilli	Bacillales	Paenibacillaceae	Paenibacillus	40	0.99	-48.35	99.42	98.21	21		ZC2	RDP	Bacteria	Firmicutes	Bacilli	Bacillales	Staphylococcaceae	Macrococcus	29	0.49	-58.12	99.83	114.50	6
ZC1	RDP	Bacteria	Firmicutes	Clostridia	Thermoanaerobacterales	Thermoanaerobacteraceae	Thermoanaerobacter	35	0.87	-47.26	99.95	95.04	6		ZC2	RDP	Bacteria	Firmicutes	Bacilli	Bacillales	Paenibacillaceae	Paenibacillus	28	0.48	-57.35	99.79	112.03	12
ZC1	RDP	Bacteria	Bacteroidetes	Flavobacteria	Flavobacteriales	Flavobacteriaceae	Flavobacterium	34	0.84	-41.78	99.86	86.38	14		ZC2	RDP	Bacteria	Firmicutes	Bacilli	Lactobacillales	Streptococcaceae	Streptococcus	26	0.44	-103.04	99.65	192.44	14
ZC1	RDP	Bacteria	Bacteroidetes	Flavobacteria	Flavobacteriales	Flavobacteriaceae	Capnocytophaga	33	0.82	-48.34	98.41	101.30	8		ZC2	RDP	Bacteria	Proteobacteria	Betaproteobacteria	Burkholderiales	Comamonadaceae	Comamonas	25	0.43	-130.77	99.66	237.80	19
ZC1	RDP	Bacteria	Proteobacteria	Gammaproteobacteria	Xanthomonadales	Xanthomonadaceae	Pseudoxanthomonas	33	0.82	-68.90	99.44	133.48	3		ZC2	RDP	Bacteria	Proteobacteria	Gammaproteobacteria	Enterobacteriales	Enterobacteriaceae	Escherichia	25	0.43	-137.38	99.57	252.56	21
ZC1	RDP	Bacteria	Bacteroidetes	Bacteroidia	Bacteroidales	Porphyromonadaceae	Parabacteroides	31	0.77	-54.01	99.62	108.45	10		ZC2	RDP	Bacteria	Bacteroidetes	Bacteroidia	Bacteroidales	Prevotellaceae	Prevotella	22	0.37	-61.55	99.55	120.41	16
ZC1	RDP	Bacteria	Spirochaetes	Spirochaetes (class)	Spirochaetales	Spirochaetaceae	Treponema	30	0.75	-59.76	99.63	117.80	12		ZC2	RDP	Bacteria	Actinobacteria	Actinobacteria (class)	Bifidobacteriales	Bifidobacteriaceae	Bifidobacterium	18	0.31	-102.08	99.44	189.50	13
ZC1	RDP	Bacteria	Firmicutes	Bacilli	Bacillales	Thermoactinomycetaceae	Laceyella	29	0.72	-54.39	99.68	107.93	5		ZC2	RDP	Bacteria	Firmicutes	Bacilli	Lactobacillales	Streptococcaceae	Lactococcus	18	0.31	-103.92	99.26	196.21	9
ZC1	RDP	Bacteria	Firmicutes	Clostridia	Clostridiales	Clostridiales Family XVIII. Incertae Sedis	Symbiobacterium	29	0.72	-46.68	99.02	97.89	3		ZC2	RDP	Bacteria	Proteobacteria	Gammaproteobacteria	Pseudomonadales	Pseudomonadaceae	Pseudomonas	18	0.31	-116.01	99.81	213.25	14
ZC1	RDP	Bacteria	Firmicutes	Clostridia	Clostridiales	Clostridiales Family XI. Incertae Sedis	Tissierella	28	0.7	-50.55	99.37	102.74	5		ZC2	RDP	Bacteria	unclassified (derived from Bacteria)	unclassified (derived from Bacteria)	unclassified (derived from Bacteria)	unclassified (derived from Bacteria)	unclassified (derived from Bacteria)	18	0.31	-87.48	99.75	165.02	7
ZC1	RDP	Bacteria	Bacteroidetes	Bacteroidia	Bacteroidales	Rikenellaceae	Alistipes	27	0.67	-49.08	99.54	99.00	2		ZC2	RDP	Bacteria	Actinobacteria	Actinobacteria (class)	Actinomycetales	Dermabacteraceae	Brachybacterium	17	0.29	-72.41	99.47	138.55	9
ZC1	RDP	Bacteria	unclassified (derived from Bacteria)	unclassified (derived from Bacteria)	unclassified (derived from Bacteria)	unclassified (derived from Bacteria)	unclassified (derived from Bacteria)	24	0.6	-83.40	99.21	160.57	14		ZC2	RDP	Bacteria	Proteobacteria	Gammaproteobacteria	Xanthomonadales	Xanthomonadaceae	Xanthomonas	17	0.29	-52.29	99.86	103.60	8
ZC1	RDP	Bacteria	Bacteroidetes	Flavobacteria	Flavobacteriales	Flavobacteriaceae	Wautersiella	24	0.6	-50.61	99.12	103.83	4		ZC2	RDP	Bacteria	Firmicutes	Bacilli	Lactobacillales	Aerococcaceae	Aerococcus	16	0.27	-106.10	99.12	200.05	8
ZC1	RDP	Bacteria	Firmicutes	Clostridia	Clostridiales	Heliobacteriaceae	Heliobacterium	22	0.55	-40.91	98.82	87.10	4		ZC2	RDP	Bacteria	Bacteroidetes	Sphingobacteria	Sphingobacteriales	Sphingobacteriaceae	Sphingobacterium	15	0.26	-52.51	99.24	105.80	7
ZC1	RDP	Bacteria	Proteobacteria	Gammaproteobacteria	Xanthomonadales	Xanthomonadaceae	Ignatzschineria	21	0.52	-93.39	99.44	175.58	4		ZC2	RDP	Bacteria	Firmicutes	Bacilli	Bacillales	Bacillaceae	Lysinibacillus	12	0.2	-56.92	99.98	111.56	6
ZC1	RDP	Bacteria	Bacteroidetes	Sphingobacteria	Sphingobacteriales	Sphingobacteriaceae	Sphingobacterium	20	0.5	-60.54	99.54	119.48	5		ZC2	RDP	Bacteria	Firmicutes	Clostridia	Clostridiales	unclassified (derived from Clostridiales)	unclassified (derived from Clostridiales)	12	0.2	-72.38	99.69	138.72	6
ZC1	RDP	Bacteria	Firmicutes	Clostridia	Clostridiales	unclassified (derived from Clostridiales)	unclassified (derived from Clostridiales)	18	0.45	-56.15	99.86	110.25	5		ZC2	RDP	Bacteria	Proteobacteria	Gammaproteobacteria	Enterobacteriales	Enterobacteriaceae	Salmonella	12	0.2	-168.93	99.56	304.63	5
ZC1	RDP	Bacteria	Tenericutes	Mollicutes	Acholeplasmatales	Acholeplasmataceae	Acholeplasma	17	0.42	-65.00	99.65	126.52	8		ZC2	RDP	Bacteria	Firmicutes	Clostridia	Clostridiales	unclassified (derived from Clostridiales)	Blautia	11	0.19	-45.40	99.59	93.30	6
ZC1	RDP	Bacteria	Proteobacteria	Betaproteobacteria	Burkholderiales	Comamonadaceae	Diaphorobacter	17	0.42	-87.56	99.82	164.94	3		ZC2	RDP	Bacteria	Proteobacteria	Alphaproteobacteria	Rhodospirillales	Acetobacteraceae	Acetobacter	11	0.19	-112.31	99.67	208.62	4
ZC1	RDP	Bacteria	Firmicutes	Clostridia	Clostridiales	Eubacteriaceae	Eubacterium	17	0.42	-39.01	99.78	81.86	10		ZC2	RDP	Bacteria	Spirochaetes	Spirochaetes (class)	Spirochaetales	Spirochaetaceae	Treponema	11	0.19	-50.33	99.62	101.23	5
ZC1	RDP	Bacteria	Firmicutes	Bacilli	Bacillales	Paenibacillaceae	Aneurinibacillus	16	0.4	-44.36	99.18	94.07	4		ZC2	RDP	Bacteria	Actinobacteria	Actinobacteria (class)	Actinomycetales	Brevibacteriaceae	Brevibacterium	10	0.17	-139.18	99.73	255.05	7
ZC1	RDP	Bacteria	Proteobacteria	Betaproteobacteria	Burkholderiales	Burkholderiaceae	Burkholderia	16	0.4	-40.08	99.83	83.25	7		ZC2	RDP	Bacteria	Actinobacteria	Actinobacteria (class)	Actinomycetales	Microbacteriaceae	Microbacterium	10	0.17	-135.07	99.41	246.32	7
ZC1	RDP	Bacteria	Bacteroidetes	Flavobacteria	Flavobacteriales	Flavobacteriaceae	Riemerella	16	0.4	-57.12	99.63	112.44	6		ZC2	RDP	Bacteria	Actinobacteria	Actinobacteria (class)	Actinomycetales	Micrococcaceae	Arthrobacter	10	0.17	-98.79	99.58	186.29	7
ZC1	RDP	Bacteria	Firmicutes	Clostridia	Clostridiales	Peptococcaceae	Desulfotomaculum	15	0.37	-37.21	99.72	78.46	9		ZC2	RDP	Bacteria	Firmicutes	Clostridia	Clostridiales	Eubacteriaceae	Eubacterium	10	0.17	-55.64	99.80	109.33	6
ZC1	RDP	Bacteria	Firmicutes	Bacilli	Lactobacillales	Streptococcaceae	Lactococcus	15	0.37	-32.15	100.00	69.82	3		ZC2	RDP	Bacteria	Proteobacteria	Betaproteobacteria	Hydrogenophilales	Hydrogenophilaceae	Thiobacillus	10	0.17	-37.00	100.00	78.00	1
ZC1	RDP	Bacteria	Proteobacteria	Gammaproteobacteria	Pseudomonadales	Moraxellaceae	Psychrobacter	15	0.37	-32.07	100.00	69.87	1		ZC2	RDP	Bacteria	Proteobacteria	Gammaproteobacteria	Enterobacteriales	Enterobacteriaceae	Enterobacter	10	0.17	-176.19	99.50	317.81	9
ZC1	RDP	Bacteria	Thermotogae	Thermotogae (class)	Thermotogales	Thermotogaceae	Thermotoga	15	0.37	-36.66	99.36	77.23	4		ZC2	RDP	Bacteria	Bacteroidetes	Bacteroidia	Bacteroidales	Porphyromonadaceae	Parabacteroides	9	0.15	-43.31	99.91	88.88	4
ZC1	RDP	Bacteria	Firmicutes	Clostridia	Thermoanaerobacterales	Thermoanaerobacteraceae	Caldanaerobacter	14	0.35	-55.57	98.58	114.43	2		ZC2	RDP	Bacteria	Firmicutes	Clostridia	Clostridiales	Lachnospiraceae	Roseburia	9	0.15	-72.88	99.59	140.88	5
ZC1	RDP	Bacteria	Firmicutes	Clostridia	Thermoanaerobacterales	Thermoanaerobacteraceae	Thermacetogenium	14	0.35	-44.00	99.89	89.43	1		ZC2	RDP	Bacteria	Firmicutes	Clostridia	Clostridiales	Ruminococcaceae	Faecalibacterium	9	0.15	-34.57	100.00	73.29	3
ZC1	RDP	Bacteria	Firmicutes	Clostridia	Clostridiales	Lachnospiraceae	unclassified (derived from Lachnospiraceae)	14	0.35	-37.46	99.45	80.81	2		ZC2	RDP	Bacteria	Firmicutes	Bacilli	Lactobacillales	Enterococcaceae	Tetragenococcus	8	0.14	-130.92	99.35	238.75	4
ZC1	RDP	Bacteria	Firmicutes	Clostridia	Clostridiales	Ruminococcaceae	unclassified (derived from Ruminococcaceae)	14	0.35	-47.55	99.42	95.73	1		ZC2	RDP	Bacteria	Firmicutes	Negativicutes	Selenomonadales	Veillonellaceae	Veillonella	8	0.14	-83.93	99.58	158.40	6
ZC1	RDP	Bacteria	Proteobacteria	Gammaproteobacteria	Xanthomonadales	Xanthomonadaceae	Xylella	14	0.35	-55.93	98.43	113.57	6		ZC2	RDP	Bacteria	Proteobacteria	Gammaproteobacteria	Enterobacteriales	Enterobacteriaceae	Klebsiella	8	0.14	-122.25	99.94	222.00	5
ZC1	RDP	Bacteria	Proteobacteria	Alphaproteobacteria	Caulobacterales	Caulobacteraceae	Brevundimonas	13	0.32	-136.38	99.63	249.54	5		ZC2	RDP	Bacteria	Bacteroidetes	Bacteroidia	Bacteroidales	Porphyromonadaceae	Butyricimonas	7	0.12	-44.83	100.00	90.33	2
ZC1	RDP	Bacteria	Firmicutes	Clostridia	Clostridiales	Lachnospiraceae	Lachnospira	12	0.3	-83.83	99.64	157.75	2		ZC2	RDP	Bacteria	Bacteroidetes	Flavobacteria	Flavobacteriales	Flavobacteriaceae	Flavobacterium	7	0.12	-114.75	99.23	216.67	6
ZC1	RDP	Bacteria	Firmicutes	Clostridia	Clostridiales	Clostridiaceae	Tepidimicrobium	12	0.3	-42.00	98.56	90.42	2		ZC2	RDP	Bacteria	Firmicutes	Bacilli	Lactobacillales	Enterococcaceae	Vagococcus	7	0.12	-148.00	99.39	269.62	5
ZC1	RDP	Bacteria	Bacteroidetes	Bacteroidia	Bacteroidales	Porphyromonadaceae	Barnesiella	11	0.27	-32.64	99.40	71.64	1		ZC2	RDP	Bacteria	Firmicutes	Bacilli	Lactobacillales	Leuconostocaceae	Leuconostoc	7	0.12	-141.67	99.83	257.25	3
ZC1	RDP	Bacteria	Bacteroidetes	Flavobacteria	Flavobacteriales	Flavobacteriaceae	Empedobacter	11	0.27	-73.45	98.34	147.09	3		ZC2	RDP	Bacteria	Firmicutes	Clostridia	Clostridiales	Clostridiales Family XI. Incertae Sedis	Tissierella	7	0.12	-67.89	99.53	135.39	3
ZC1	RDP	Bacteria	Actinobacteria	Actinobacteria (class)	Actinomycetales	Nocardiopsaceae	Thermobifida	11	0.27	-158.43	99.72	283.29	4		ZC2	RDP	Bacteria	Firmicutes	Negativicutes	Selenomonadales	Veillonellaceae	Selenomonas	7	0.12	-33.83	100.00	72.33	6
ZC1	RDP	Bacteria	Firmicutes	Clostridia	Clostridiales	Clostridiales Family XIV. Incertae Sedis	Anaerobranca	10	0.25	-39.58	99.11	82.75	2		ZC2	RDP	Bacteria	Actinobacteria	Actinobacteria (class)	Actinomycetales	Streptomycetaceae	Streptomyces	6	0.1	-88.00	99.96	164.20	5
ZC1	RDP	Bacteria	Proteobacteria	Deltaproteobacteria	Bdellovibrionales	Bdellovibrionaceae	Bdellovibrio	10	0.25	-95.06	99.69	177.22	7		ZC2	RDP	Bacteria	Bacteroidetes	Sphingobacteria	Sphingobacteriales	unclassified (derived from Sphingobacteriales)	Terrimonas	6	0.1	-45.40	99.22	94.10	3
ZC1	RDP	Bacteria	Firmicutes	Clostridia	Clostridiales	Clostridiaceae	Butyricicoccus	10	0.25	-35.70	99.02	77.50	1		ZC2	RDP	Bacteria	Firmicutes	Bacilli	Bacillales	Bacillaceae	Virgibacillus	6	0.1	-56.38	100.00	110.25	2
ZC1	RDP	Bacteria	Firmicutes	Clostridia	Clostridiales	Lachnospiraceae	Coprococcus	10	0.25	-32.80	98.94	73.70	1		ZC2	RDP	Bacteria	Firmicutes	Bacilli	Lactobacillales	Aerococcaceae	Globicatella	6	0.1	-129.25	99.59	237.00	2
ZC1	RDP	Bacteria	Firmicutes	Bacilli	Bacillales	Planococcaceae	Ureibacillus	10	0.25	-91.22	99.56	169.56	4		ZC2	RDP	Bacteria	Firmicutes	Bacilli	Lactobacillales	Carnobacteriaceae	Trichococcus	6	0.1	-67.12	99.81	129.75	3
ZC1	RDP	Bacteria	Firmicutes	Clostridia	Clostridiales	unclassified (derived from Clostridiales)	Blautia	9	0.22	-41.62	99.39	86.76	4		ZC2	RDP	Bacteria	Firmicutes	Clostridia	Clostridiales	Lachnospiraceae	unclassified (derived from Lachnospiraceae)	6	0.1	-65.38	100.00	126.12	2
ZC1	RDP	Bacteria	Bacteroidetes	Bacteroidia	Bacteroidales	Porphyromonadaceae	Butyricimonas	9	0.22	-56.57	100.00	110.07	2		ZC2	RDP	Bacteria	Firmicutes	Clostridia	Clostridiales	Ruminococcaceae	unclassified (derived from Ruminococcaceae)	6	0.1	-45.00	99.45	91.00	1
ZC1	RDP	Bacteria	Synergistetes	Synergistia	Synergistales	Synergistaceae	Pyramidobacter	9	0.22	-33.67	100.00	72.33	2		ZC2	RDP	Bacteria	Firmicutes	Erysipelotrichi	Erysipelotrichales	Erysipelotrichaceae	unclassified (derived from Erysipelotrichaceae)	6	0.1	-120.06	99.66	225.94	4
ZC1	RDP	Bacteria	Bacteroidetes	Bacteroidia	Bacteroidales	Rikenellaceae	Rikenella	9	0.22	-63.83	99.85	123.50	2		ZC2	RDP	Bacteria	Firmicutes	Negativicutes	Selenomonadales	Acidaminococcaceae	Acidaminococcus	6	0.1	-51.80	98.49	105.80	4
ZC1	RDP	Bacteria	Spirochaetes	Spirochaetes (class)	Spirochaetales	Spirochaetaceae	Spirochaeta	9	0.22	-48.67	99.79	97.56	1		ZC2	RDP	Bacteria	Proteobacteria	Betaproteobacteria	Burkholderiales	Comamonadaceae	Acidovorax	6	0.1	-100.70	99.48	188.10	5
ZC1	RDP	Bacteria	Firmicutes	Clostridia	Clostridiales	Clostridiales Family XI. Incertae Sedis	Sporanaerobacter	9	0.22	-46.62	98.92	96.62	2		ZC2	RDP	Bacteria	Proteobacteria	Gammaproteobacteria	Aeromonadales	Aeromonadaceae	Aeromonas	6	0.1	-141.50	99.90	254.62	6
ZC1	RDP	Bacteria	Firmicutes	Clostridia	Thermoanaerobacterales	Thermoanaerobacteraceae	Carboxydothermus	8	0.2	-38.25	100.00	79.25	1		ZC2	RDP	Bacteria	Proteobacteria	Gammaproteobacteria	Pseudomonadales	Pseudomonadaceae	Azotobacter	6	0.1	-147.33	99.88	264.83	1
ZC1	RDP	Bacteria	Proteobacteria	Betaproteobacteria	Burkholderiales	Burkholderiaceae	Cupriavidus	8	0.2	-56.29	100.00	110.43	2		ZC2	RDP	Bacteria	Actinobacteria	Actinobacteria (class)	Actinomycetales	Dietziaceae	Dietzia	5	0.09	-138.88	99.79	251.50	5
ZC1	RDP	Bacteria	Proteobacteria	Deltaproteobacteria	Desulfovibrionales	Desulfohalobiaceae	Desulfohalobium	8	0.2	-31.67	100.00	68.00	1		ZC2	RDP	Bacteria	Bacteroidetes	Bacteroidia	Bacteroidales	Rikenellaceae	Alistipes	5	0.09	-59.20	99.83	116.00	3
ZC1	RDP	Bacteria	Firmicutes	Clostridia	Halanaerobiales	Halanaerobiaceae	Halothermothrix	8	0.2	-37.38	100.00	77.62	1		ZC2	RDP	Bacteria	Firmicutes	Bacilli	Bacillales	Paenibacillaceae	Brevibacillus	5	0.09	-44.40	99.76	90.20	1
ZC1	RDP	Bacteria	Firmicutes	Negativicutes	Selenomonadales	Veillonellaceae	Selenomonas	8	0.2	-37.75	99.38	80.62	7		ZC2	RDP	Bacteria	Firmicutes	Bacilli	Bacillales	unclassified (derived from Bacillales)	Gemella	5	0.09	-41.40	100.00	85.80	4
ZC1	RDP	Bacteria	Bacteroidetes	Cytophagia	Cytophagales	Cytophagaceae	Cytophaga	7	0.17	-40.92	99.56	85.50	5		ZC2	RDP	Bacteria	Firmicutes	Clostridia	Clostridiales	Peptostreptococcaceae	Peptostreptococcus	5	0.09	-49.20	99.26	98.80	3
ZC1	RDP	Bacteria	Firmicutes	Clostridia	Clostridiales	Peptococcaceae	Desulfosporosinus	7	0.17	-35.14	99.71	74.57	2		ZC2	RDP	Bacteria	Proteobacteria	Betaproteobacteria	Burkholderiales	Alcaligenaceae	Bordetella	5	0.09	-86.78	99.82	163.67	3
ZC1	RDP	Bacteria	Actinobacteria	Actinobacteria (class)	Actinomycetales	Frankiaceae	Frankia	7	0.17	-70.86	99.56	135.14	4		ZC2	RDP	Bacteria	Proteobacteria	Gammaproteobacteria	Enterobacteriales	Enterobacteriaceae	Pantoea	5	0.09	-118.67	99.61	217.11	5
ZC1	RDP	Bacteria	Bacteroidetes	Bacteroidia	Bacteroidales	Porphyromonadaceae	Porphyromonas	7	0.17	-48.17	100.00	96.50	6		ZC2	RDP	Bacteria	Proteobacteria	Gammaproteobacteria	Xanthomonadales	Xanthomonadaceae	Stenotrophomonas	5	0.09	-103.75	99.83	192.00	4
ZC1	RDP	Bacteria	Firmicutes	Bacilli	Bacillales	Thermoactinomycetaceae	Thermoactinomyces	7	0.17	-63.75	98.75	126.50	2		ZC2	RDP	Bacteria	Verrucomicrobia	Verrucomicrobiae	Verrucomicrobiales	Verrucomicrobiaceae	Akkermansia	5	0.09	-36.58	100.00	76.83	2
ZC1	RDP	Bacteria	Proteobacteria	unclassified (derived from Proteobacteria)	unclassified (derived from Proteobacteria)	unclassified (derived from Proteobacteria)	unclassified (derived from Proteobacteria)	7	0.17	-81.10	99.78	152.40	3		ZC2	RDP	Bacteria	Bacteroidetes	Bacteroidia	Bacteroidales	Porphyromonadaceae	Barnesiella	4	0.07	-53.33	100.00	105.50	2
ZC1	RDP	Bacteria	Proteobacteria	Gammaproteobacteria	Oceanospirillales	Oceanospirillaceae	Bermanella	6	0.15	-30.17	100.00	66.83	1		ZC2	RDP	Bacteria	Firmicutes	Bacilli	Lactobacillales	Carnobacteriaceae	Granulicatella	4	0.07	-109.25	99.74	201.00	3
ZC1	RDP	Bacteria	Actinobacteria	Actinobacteria (class)	Actinomycetales	Corynebacteriaceae	Corynebacterium	6	0.15	-61.56	100.00	118.44	3		ZC2	RDP	Bacteria	Firmicutes	Clostridia	Clostridiales	Ruminococcaceae	Ethanoligenens	4	0.07	-43.25	98.57	93.00	2
ZC1	RDP	Bacteria	Proteobacteria	Betaproteobacteria	Burkholderiales	Comamonadaceae	Delftia	6	0.15	-63.38	99.12	125.12	4		ZC2	RDP	Bacteria	Firmicutes	Clostridia	Clostridiales	unclassified (derived from Clostridiales)	Epulopiscium	4	0.07	-40.50	100.00	84.00	1
ZC1	RDP	Bacteria	Fusobacteria	Fusobacteria (class)	Fusobacteriales	Fusobacteriaceae	Fusobacterium	6	0.15	-52.42	99.47	106.67	6		ZC2	RDP	Bacteria	Proteobacteria	Betaproteobacteria	Burkholderiales	Comamonadaceae	Diaphorobacter	4	0.07	-120.25	99.72	220.25	2
ZC1	RDP	Bacteria	Proteobacteria	Betaproteobacteria	Burkholderiales	Comamonadaceae	Hydrogenophaga	6	0.15	-140.50	99.32	255.83	4		ZC2	RDP	Bacteria	Proteobacteria	Gammaproteobacteria	Enterobacteriales	Enterobacteriaceae	Shigella	4	0.07	-103.00	99.73	190.40	4
ZC1	RDP	Bacteria	Firmicutes	Clostridia	Clostridiales	Syntrophomonadaceae	Syntrophomonas	6	0.15	-37.80	100.00	78.60	2		ZC2	RDP	Bacteria	Tenericutes	Mollicutes	Acholeplasmatales	Acholeplasmataceae	Acholeplasma	4	0.07	-69.33	99.69	134.00	3
ZC1	RDP	Bacteria	Firmicutes	Negativicutes	Selenomonadales	Veillonellaceae	Veillonella	6	0.15	-46.62	100.00	93.50	5		ZC2	RDP	Bacteria	Actinobacteria	Actinobacteria (class)	Actinomycetales	Nocardioidaceae	Nocardioides	3	0.05	-41.00	99.66	85.00	3
ZC1	RDP	Bacteria	Proteobacteria	Epsilonproteobacteria	Campylobacterales	Campylobacteraceae	Arcobacter	5	0.12	-99.62	99.78	186.12	5		ZC2	RDP	Bacteria	Firmicutes	Bacilli	Bacillales	Bacillaceae	Oceanobacillus	3	0.05	-81.25	99.89	152.00	2
ZC1	RDP	Bacteria	Proteobacteria	Epsilonproteobacteria	Nautiliales	Nautiliaceae	Caminibacter	5	0.12	-35.00	100.00	73.00	1		ZC2	RDP	Bacteria	Firmicutes	Clostridia	Clostridiales	Clostridiales Family XI. Incertae Sedis	Anaerococcus	3	0.05	-69.25	99.73	133.50	3
ZC1	RDP	Bacteria	Bacteroidetes	Flavobacteria	Flavobacteriales	Flavobacteriaceae	Chryseobacterium	5	0.12	-86.33	99.27	163.17	3		ZC2	RDP	Bacteria	Firmicutes	Clostridia	Clostridiales	Clostridiales Family XI. Incertae Sedis	Soehngenia	3	0.05	-66.00	99.22	129.00	1
ZC1	RDP	Bacteria	Firmicutes	Clostridia	Clostridiales	Peptococcaceae	Dehalobacter	5	0.12	-41.12	99.91	84.38	3		ZC2	RDP	Bacteria	Firmicutes	Clostridia	Clostridiales	Clostridiales Family XVIII. Incertae Sedis	Symbiobacterium	3	0.05	-73.00	99.86	137.67	2
ZC1	RDP	Bacteria	Actinobacteria	Actinobacteria (class)	Coriobacteriales	Coriobacteriaceae	Eggerthella	5	0.12	-31.60	100.00	68.40	5		ZC2	RDP	Bacteria	Firmicutes	Clostridia	Clostridiales	Heliobacteriaceae	Heliobacterium	3	0.05	-41.00	100.00	84.00	1
ZC1	RDP	Bacteria	Firmicutes	Bacilli	Lactobacillales	Enterococcaceae	Enterococcus	5	0.12	-61.83	100.00	120.33	3		ZC2	RDP	Bacteria	Firmicutes	Clostridia	Clostridiales	Lachnospiraceae	Coprococcus	3	0.05	-51.00	99.66	103.67	1
ZC1	RDP	Bacteria	Proteobacteria	Gammaproteobacteria	Pasteurellales	Pasteurellaceae	Gallibacterium	5	0.12	-45.00	100.00	90.80	2		ZC2	RDP	Bacteria	Firmicutes	Clostridia	Clostridiales	Lachnospiraceae	Hespellia	3	0.05	-46.00	100.00	93.25	2
ZC1	RDP	Bacteria	Proteobacteria	Gammaproteobacteria	Thiotrichales	Piscirickettsiaceae	Methylophaga	5	0.12	-39.00	100.00	81.00	1		ZC2	RDP	Bacteria	Proteobacteria	Gammaproteobacteria	Aeromonadales	Succinivibrionaceae	Succinivibrio	3	0.05	-38.33	100.00	80.00	1
ZC1	RDP	Bacteria	Actinobacteria	Actinobacteria (class)	Actinomycetales	Microbacteriaceae	Microbacterium	5	0.12	-43.00	99.85	89.22	5		ZC2	RDP	Bacteria	Proteobacteria	Gammaproteobacteria	Enterobacteriales	Enterobacteriaceae	Citrobacter	3	0.05	-181.75	99.41	327.50	3
ZC1	RDP	Bacteria	Firmicutes	Erysipelotrichi	Erysipelotrichales	Erysipelotrichaceae	unclassified (derived from Erysipelotrichaceae)	5	0.12	-35.40	99.62	75.40	2		ZC2	RDP	Bacteria	Proteobacteria	Gammaproteobacteria	Pseudomonadales	Moraxellaceae	Psychrobacter	3	0.05	-107.67	99.03	202.33	3
ZC1	RDP	Bacteria	Actinobacteria	Actinobacteria (class)	Actinomycetales	Micrococcaceae	Arthrobacter	4	0.1	-48.33	100.00	96.33	3		ZC2	RDP	Bacteria	Proteobacteria	Gammaproteobacteria	Xanthomonadales	Xanthomonadaceae	Dyella	3	0.05	-214.67	99.15	387.33	2
ZC1	RDP	Bacteria	Firmicutes	Clostridia	Clostridiales	Clostridiaceae	Caloramator	4	0.1	-31.75	100.00	68.50	1		ZC2	RDP	Bacteria	Proteobacteria	Gammaproteobacteria	unclassified (derived from Gammaproteobacteria)	unclassified (derived from Gammaproteobacteria)	unclassified (derived from Gammaproteobacteria)	3	0.05	-58.67	99.79	114.33	3
ZC1	RDP	Bacteria	Firmicutes	Clostridia	Clostridiales	Peptococcaceae	Candidatus Desulforudis	4	0.1	-44.75	100.00	90.50	1		ZC2	RDP	Bacteria	Actinobacteria	Actinobacteria (class)	Actinomycetales	Mycobacteriaceae	Mycobacterium	2	0.03	-148.50	99.56	273.50	2
ZC1	RDP	Bacteria	Firmicutes	Clostridia	Clostridiales	Clostridiales Family XI. Incertae Sedis	Finegoldia	4	0.1	-33.25	99.67	71.75	2		ZC2	RDP	Bacteria	Actinobacteria	Actinobacteria (class)	Actinomycetales	Nocardiaceae	Rhodococcus	2	0.03	-77.00	100.00	144.00	1
ZC1	RDP	Bacteria	Proteobacteria	Betaproteobacteria	Rhodocyclales	Rhodocyclaceae	Georgfuchsia	4	0.1	-69.00	100.00	131.50	1		ZC2	RDP	Bacteria	Actinobacteria	Actinobacteria (class)	Coriobacteriales	Coriobacteriaceae	Collinsella	2	0.03	-91.00	99.07	176.50	2
ZC1	RDP	Bacteria	Proteobacteria	Betaproteobacteria	Burkholderiales	unclassified (derived from Burkholderiales)	Ideonella	4	0.1	-58.00	100.00	112.50	1		ZC2	RDP	Bacteria	Actinobacteria	Actinobacteria (class)	Coriobacteriales	Coriobacteriaceae	Eggerthella	2	0.03	-57.00	99.02	115.00	2
ZC1	RDP	Bacteria	Firmicutes	Negativicutes	Selenomonadales	Acidaminococcaceae	Phascolarctobacterium	4	0.1	-46.75	99.72	94.50	1		ZC2	RDP	Bacteria	Bacteroidetes	Bacteroidia	Bacteroidales	Porphyromonadaceae	Porphyromonas	2	0.03	-52.00	100.00	103.00	2
ZC1	RDP	Bacteria	Proteobacteria	Alphaproteobacteria	Rhodobacterales	Rhodobacteraceae	Rhodobacter	4	0.1	-73.00	99.89	139.00	4		ZC2	RDP	Bacteria	Bacteroidetes	Cytophagia	Cytophagales	Flammeovirgaceae	Flammeovirga	2	0.03	-35.50	100.00	75.50	2
ZC1	RDP	Bacteria	Firmicutes	Clostridia	Clostridiales	Syntrophomonadaceae	Syntrophothermus	4	0.1	-52.25	100.00	103.00	1		ZC2	RDP	Bacteria	Bacteroidetes	Flavobacteria	Flavobacteriales	Flavobacteriaceae	Elizabethkingia	2	0.03	-58.50	99.25	116.50	1
ZC1	RDP	Bacteria	Firmicutes	Clostridia	Clostridiales	Clostridiales Family XVII. Incertae Sedis	Thermaerobacter	4	0.1	-52.67	100.00	103.67	1		ZC2	RDP	Bacteria	Bacteroidetes	Flavobacteria	Flavobacteriales	Flavobacteriaceae	Riemerella	2	0.03	-33.00	100.00	70.00	1
ZC1	RDP	Bacteria	Actinobacteria	Actinobacteria (class)	Actinomycetales	Pseudonocardiaceae	Thermobispora	4	0.1	-47.00	100.00	94.33	1		ZC2	RDP	Bacteria	Bacteroidetes	Flavobacteria	Flavobacteriales	Flavobacteriaceae	Wautersiella	2	0.03	-77.00	99.28	151.00	2
ZC1	RDP	Bacteria	Deinococcus-Thermus	Deinococci	Thermales	Thermaceae	Thermus	4	0.1	-31.00	100.00	67.50	3		ZC2	RDP	Bacteria	Bacteroidetes	Flavobacteria	Flavobacteriales	Flavobacteriaceae	unclassified (derived from Flavobacteriaceae)	2	0.03	-77.50	100.00	146.00	2
ZC1	RDP	Bacteria	Proteobacteria	Gammaproteobacteria	Chromatiales	Ectothiorhodospiraceae	Thiohalospira	4	0.1	-32.25	100.00	69.50	2		ZC2	RDP	Bacteria	Bacteroidetes	Sphingobacteria	Sphingobacteriales	unclassified (derived from Sphingobacteriales)	Chitinophaga	2	0.03	-72.50	98.22	141.00	2
ZC1	RDP	Bacteria	Bacteroidetes	Flavobacteria	Flavobacteriales	Flavobacteriaceae	unclassified (derived from Flavobacteriaceae)	4	0.1	-46.75	99.78	94.75	1		ZC2	RDP	Bacteria	Bacteroidetes	unclassified (derived from Bacteroidetes)	unclassified (derived from Bacteroidetes)	unclassified (derived from Bacteroidetes)	Prolixibacter	2	0.03	-36.50	100.00	76.00	1
ZC1	RDP	Bacteria	Firmicutes	Clostridia	Clostridiales	Ruminococcaceae	Acetivibrio	3	0.07	-35.67	100.00	75.00	1		ZC2	RDP	Bacteria	Firmicutes	Bacilli	Bacillales	Alicyclobacillaceae	Alicyclobacillus	2	0.03	-41.00	100.00	83.50	1
ZC1	RDP	Bacteria	Firmicutes	Negativicutes	Selenomonadales	Veillonellaceae	Acetonema	3	0.07	-64.00	98.13	131.33	1		ZC2	RDP	Bacteria	Firmicutes	Bacilli	Bacillales	Bacillaceae	Amphibacillus	2	0.03	-35.00	100.00	74.50	2
ZC1	RDP	Bacteria	Firmicutes	Bacilli	Bacillales	Alicyclobacillaceae	Alicyclobacillus	3	0.07	-41.00	100.00	84.00	2		ZC2	RDP	Bacteria	Firmicutes	Bacilli	Bacillales	Planococcaceae	Sporosarcina	2	0.03	-41.50	99.44	85.50	2
ZC1	RDP	Bacteria	Actinobacteria	Actinobacteria (class)	Coriobacteriales	Coriobacteriaceae	Atopobium	3	0.07	-38.00	98.55	79.67	1		ZC2	RDP	Bacteria	Firmicutes	Bacilli	Lactobacillales	Aerococcaceae	Abiotrophia	2	0.03	-145.50	99.74	262.50	2
ZC1	RDP	Bacteria	Proteobacteria	Betaproteobacteria	Burkholderiales	Comamonadaceae	Brachymonas	3	0.07	-63.33	98.59	133.33	3		ZC2	RDP	Bacteria	Firmicutes	Bacilli	Lactobacillales	Carnobacteriaceae	Atopobacter	2	0.03	-116.00	98.17	227.50	1
ZC1	RDP	Bacteria	Firmicutes	Clostridia	Thermoanaerobacterales	Thermoanaerobacteraceae	Caldanaerobius	3	0.07	-40.67	100.00	83.67	1		ZC2	RDP	Bacteria	Firmicutes	Clostridia	Clostridiales	Clostridiaceae	Butyricicoccus	2	0.03	-62.00	100.00	119.00	1
ZC1	RDP	Bacteria	Tenericutes	Mollicutes	Acholeplasmatales	Acholeplasmataceae	Candidatus Phytoplasma	3	0.07	-37.00	100.00	77.33	3		ZC2	RDP	Bacteria	Firmicutes	Clostridia	Clostridiales	Clostridiales Family XI. Incertae Sedis	Helcococcus	2	0.03	-35.00	100.00	75.00	1
ZC1	RDP	Bacteria	Bacteroidetes	Flavobacteria	Flavobacteriales	Flavobacteriaceae	Cellulophaga	3	0.07	-48.50	100.00	97.00	3		ZC2	RDP	Bacteria	Firmicutes	Clostridia	Clostridiales	Clostridiales Family XI. Incertae Sedis	Sporanaerobacter	2	0.03	-45.00	100.00	92.00	1
ZC1	RDP	Bacteria	Proteobacteria	Gammaproteobacteria	Enterobacteriales	Enterobacteriaceae	Enterobacter	3	0.07	-119.00	99.65	216.67	3		ZC2	RDP	Bacteria	Firmicutes	Clostridia	Clostridiales	Heliobacteriaceae	Heliorestis	2	0.03	-34.00	100.00	72.50	1
ZC1	RDP	Bacteria	Proteobacteria	Gammaproteobacteria	Enterobacteriales	Enterobacteriaceae	Escherichia	3	0.07	-141.75	99.78	256.00	3		ZC2	RDP	Bacteria	Firmicutes	Clostridia	Clostridiales	Lachnospiraceae	Pseudobutyrivibrio	2	0.03	-54.00	99.56	109.00	2
ZC1	RDP	Bacteria	Proteobacteria	Gammaproteobacteria	Enterobacteriales	Enterobacteriaceae	Kluyvera	3	0.07	-154.25	99.76	277.50	3		ZC2	RDP	Bacteria	Firmicutes	Clostridia	Clostridiales	Lachnospiraceae	Robinsoniella	2	0.03	-30.00	100.00	66.00	1
ZC1	RDP	Bacteria	Cyanobacteria	unclassified (derived from Cyanobacteria)	Oscillatoriales	unclassified (derived from Oscillatoriales)	Leptolyngbya	3	0.07	-51.33	100.00	101.67	1		ZC2	RDP	Bacteria	Firmicutes	Clostridia	Clostridiales	Peptococcaceae	Dehalobacter	2	0.03	-41.00	100.00	84.50	2
ZC1	RDP	Bacteria	Actinobacteria	Actinobacteria (class)	Actinomycetales	Microbacteriaceae	Leucobacter	3	0.07	-47.67	99.56	97.33	2		ZC2	RDP	Bacteria	Firmicutes	Clostridia	Clostridiales	Peptococcaceae	Desulfitobacterium	2	0.03	-57.50	99.33	115.50	2
ZC1	RDP	Bacteria	Proteobacteria	Gammaproteobacteria	Xanthomonadales	Xanthomonadaceae	Lysobacter	3	0.07	-70.33	99.21	139.67	1		ZC2	RDP	Bacteria	Firmicutes	Erysipelotrichi	Erysipelotrichales	Erysipelotrichaceae	Erysipelothrix	2	0.03	-64.50	100.00	123.50	2
ZC1	RDP	Bacteria	Tenericutes	Mollicutes	Entomoplasmatales	Entomoplasmataceae	Mesoplasma	3	0.07	-32.00	100.00	69.00	1		ZC2	RDP	Bacteria	Firmicutes	Negativicutes	Selenomonadales	Veillonellaceae	Dialister	2	0.03	-36.00	100.00	76.00	1
ZC1	RDP	Bacteria	Tenericutes	Mollicutes	Mycoplasmatales	Mycoplasmataceae	Mycoplasma	3	0.07	-33.50	100.00	72.00	2		ZC2	RDP	Bacteria	Proteobacteria	Alphaproteobacteria	Rhizobiales	Brucellaceae	Ochrobactrum	2	0.03	-75.00	100.00	141.50	2
ZC1	RDP	Bacteria	Proteobacteria	Betaproteobacteria	Neisseriales	Neisseriaceae	Neisseria	3	0.07	-75.25	99.88	142.50	2		ZC2	RDP	Bacteria	Proteobacteria	Alphaproteobacteria	Rhizobiales	Rhizobiaceae	Rhizobium	2	0.03	-76.00	98.67	150.00	1
ZC1	RDP	Bacteria	Proteobacteria	Alphaproteobacteria	Sphingomonadales	Sphingomonadaceae	Novosphingobium	3	0.07	-157.00	99.41	287.25	3		ZC2	RDP	Bacteria	Proteobacteria	Alphaproteobacteria	Rhodobacterales	Rhodobacteraceae	Paracoccus	2	0.03	-50.00	100.00	99.00	2
ZC1	RDP	Bacteria	Firmicutes	Bacilli	Lactobacillales	Leuconostocaceae	Oenococcus	3	0.07	-34.00	99.54	73.00	1		ZC2	RDP	Bacteria	Proteobacteria	Alphaproteobacteria	Rhodobacterales	Rhodobacteraceae	Rhodobacter	2	0.03	-99.50	99.77	184.00	2
ZC1	RDP	Bacteria	Actinobacteria	Actinobacteria (class)	Actinomycetales	Streptomycetaceae	Streptomyces	3	0.07	-57.00	100.00	111.00	3		ZC2	RDP	Bacteria	Proteobacteria	Alphaproteobacteria	Rhodospirillales	Rhodospirillaceae	Magnetospirillum	2	0.03	-148.00	99.83	267.50	2
ZC1	RDP	Bacteria	Firmicutes	Clostridia	Clostridiales	Clostridiales Family XVII. Incertae Sedis	Sulfobacillus	3	0.07	-44.75	100.00	90.50	2		ZC2	RDP	Bacteria	Proteobacteria	Alphaproteobacteria	Sphingomonadales	Sphingomonadaceae	Zymomonas	2	0.03	-61.50	99.60	121.50	1
ZC1	RDP	Bacteria	Actinobacteria	Actinobacteria (class)	Actinomycetales	Thermomonosporaceae	Thermomonospora	3	0.07	-133.00	100.00	238.33	2		ZC2	RDP	Bacteria	Proteobacteria	Betaproteobacteria	Burkholderiales	Comamonadaceae	Delftia	2	0.03	-69.00	99.72	134.00	2
ZC1	RDP	Bacteria	Proteobacteria	Gammaproteobacteria	unclassified (derived from Gammaproteobacteria)	unclassified (derived from Gammaproteobacteria)	unclassified (derived from Gammaproteobacteria)	3	0.07	-47.00	100.00	94.33	3		ZC2	RDP	Bacteria	Proteobacteria	Betaproteobacteria	Burkholderiales	Comamonadaceae	Schlegelella	2	0.03	-53.00	100.00	104.00	1
ZC1	RDP	Bacteria	Firmicutes	Bacilli	Bacillales	Bacillaceae	Virgibacillus	3	0.07	-67.00	99.40	129.25	3		ZC2	RDP	Bacteria	Proteobacteria	Betaproteobacteria	Burkholderiales	Oxalobacteraceae	Herbaspirillum	2	0.03	-36.50	99.08	77.50	1
ZC1	RDP	Bacteria	Proteobacteria	Gammaproteobacteria	Xanthomonadales	Xanthomonadaceae	Wohlfahrtiimonas	3	0.07	-37.67	100.00	78.67	1		ZC2	RDP	Bacteria	Proteobacteria	Betaproteobacteria	Neisseriales	Neisseriaceae	Kingella	2	0.03	-54.50	98.85	108.50	2
ZC1	RDP	Bacteria	Proteobacteria	Alphaproteobacteria	Rhodospirillales	Acetobacteraceae	Acetobacter	2	0.05	-121.50	98.93	225.00	2		ZC2	RDP	Bacteria	Proteobacteria	Deltaproteobacteria	Bdellovibrionales	Bdellovibrionaceae	Bdellovibrio	2	0.03	-72.50	100.00	138.00	2
ZC1	RDP	Bacteria	Firmicutes	Negativicutes	Selenomonadales	Acidaminococcaceae	Acidaminococcus	2	0.05	-63.50	100.00	123.00	2		ZC2	RDP	Bacteria	Proteobacteria	Deltaproteobacteria	Desulfovibrionales	Desulfohalobiaceae	Desulfohalobium	2	0.03	-35.00	100.00	73.00	1
ZC1	RDP	Bacteria	Proteobacteria	Betaproteobacteria	Burkholderiales	Alcaligenaceae	Alcaligenes	2	0.05	-67.00	98.99	130.00	2		ZC2	RDP	Bacteria	Proteobacteria	Gammaproteobacteria	Alteromonadales	Shewanellaceae	Shewanella	2	0.03	-81.00	100.00	152.00	1
ZC1	RDP	Bacteria	Firmicutes	Clostridia	Clostridiales	Clostridiales Family XI. Incertae Sedis	Anaerococcus	2	0.05	-42.50	99.50	88.00	2		ZC2	RDP	Bacteria	Proteobacteria	Gammaproteobacteria	Enterobacteriales	Enterobacteriaceae	Proteus	2	0.03	-115.00	99.11	222.00	2
ZC1	RDP	Bacteria	Proteobacteria	Betaproteobacteria	Rhodocyclales	Rhodocyclaceae	Azoarcus	2	0.05	-78.50	99.70	149.50	2		ZC2	RDP	Bacteria	Proteobacteria	Gammaproteobacteria	Enterobacteriales	Enterobacteriaceae	Serratia	2	0.03	-98.00	99.53	184.00	2
ZC1	RDP	Bacteria	Proteobacteria	Gammaproteobacteria	Thiotrichales	Thiotrichaceae	Beggiatoa	2	0.05	-33.50	100.00	71.50	2		ZC2	RDP	Bacteria	Proteobacteria	Gammaproteobacteria	Thiotrichales	Piscirickettsiaceae	Methylophaga	2	0.03	-39.00	100.00	81.00	1
ZC1	RDP	Bacteria	Actinobacteria	Actinobacteria (class)	Bifidobacteriales	Bifidobacteriaceae	Bifidobacterium	2	0.05	-36.50	100.00	76.50	2		ZC2	RDP	Bacteria	Proteobacteria	Gammaproteobacteria	Xanthomonadales	Xanthomonadaceae	Pseudoxanthomonas	2	0.03	-72.00	100.00	136.50	1
ZC1	RDP	Bacteria	Proteobacteria	Betaproteobacteria	Burkholderiales	Alcaligenaceae	Bordetella	2	0.05	-64.00	100.00	122.50	1		ZC2	RDP	Bacteria	Actinobacteria	Actinobacteria (class)	Actinomycetales	Actinomycetaceae	Actinomyces	1	0.02	-148.00	99.63	269.00	1
ZC1	RDP	Bacteria	Proteobacteria	Gammaproteobacteria	Pseudomonadales	Pseudomonadaceae	Cellvibrio	2	0.05	-33.50	100.00	72.00	1		ZC2	RDP	Bacteria	Actinobacteria	Actinobacteria (class)	Actinomycetales	Dermatophilaceae	Dermatophilus	1	0.02	-68.00	99.25	133.00	1
ZC1	RDP	Bacteria	Proteobacteria	Betaproteobacteria	Burkholderiales	Comamonadaceae	Curvibacter	2	0.05	-132.50	99.86	240.50	1		ZC2	RDP	Bacteria	Actinobacteria	Actinobacteria (class)	Actinomycetales	Intrasporangiaceae	Tetrasphaera	1	0.02	-51.00	100.00	100.00	1
ZC1	RDP	Bacteria	Proteobacteria	Betaproteobacteria	Rhodocyclales	Rhodocyclaceae	Dechloromonas	2	0.05	-37.50	100.00	78.00	2		ZC2	RDP	Bacteria	Actinobacteria	Actinobacteria (class)	Actinomycetales	Microbacteriaceae	Agreia	1	0.02	-42.00	100.00	87.00	1
ZC1	RDP	Bacteria	Firmicutes	Clostridia	Clostridiales	Peptococcaceae	Desulfitobacterium	2	0.05	-35.00	100.00	74.00	2		ZC2	RDP	Bacteria	Actinobacteria	Actinobacteria (class)	Actinomycetales	Microbacteriaceae	Candidatus Rhodoluna	1	0.02	-48.00	100.00	95.00	1
ZC1	RDP	Bacteria	Proteobacteria	Deltaproteobacteria	Desulfovibrionales	Desulfovibrionaceae	Desulfovibrio	2	0.05	-50.50	100.00	100.50	1		ZC2	RDP	Bacteria	Actinobacteria	Actinobacteria (class)	Actinomycetales	Microbacteriaceae	Leifsonia	1	0.02	-236.00	99.06	425.00	1
ZC1	RDP	Bacteria	Firmicutes	Erysipelotrichi	Erysipelotrichales	Erysipelotrichaceae	Erysipelothrix	2	0.05	-53.50	100.00	105.50	2		ZC2	RDP	Bacteria	Actinobacteria	Actinobacteria (class)	Actinomycetales	Microbacteriaceae	Leucobacter	1	0.02	-80.00	100.00	150.00	1
ZC1	RDP	Bacteria	Firmicutes	Bacilli	Bacillales	unclassified (derived from Bacillales)	Exiguobacterium	2	0.05	-42.50	98.37	91.00	2		ZC2	RDP	Bacteria	Actinobacteria	Actinobacteria (class)	Actinomycetales	Micrococcaceae	Micrococcus	1	0.02	-31.00	100.00	67.00	1
ZC1	RDP	Bacteria	Bacteroidetes	Cytophagia	Cytophagales	Cytophagaceae	Flexibacter	2	0.05	-47.00	100.00	95.00	1		ZC2	RDP	Bacteria	Actinobacteria	Actinobacteria (class)	Actinomycetales	Micromonosporaceae	Actinoplanes	1	0.02	-84.00	98.78	164.00	1
ZC1	RDP	Bacteria	Proteobacteria	Deltaproteobacteria	Desulfuromonadales	Geobacteraceae	Geobacter	2	0.05	-38.00	100.00	79.50	2		ZC2	RDP	Bacteria	Actinobacteria	Actinobacteria (class)	Actinomycetales	Nocardioidaceae	Kribbella	1	0.02	-47.00	100.00	94.00	1
ZC1	RDP	Bacteria	Bacteroidetes	Flavobacteria	Flavobacteriales	Flavobacteriaceae	Gramella	2	0.05	-37.00	99.54	80.50	1		ZC2	RDP	Bacteria	Actinobacteria	Actinobacteria (class)	Actinomycetales	Nocardiopsaceae	Thermobifida	1	0.02	-45.00	100.00	90.00	1
ZC1	RDP	Bacteria	Firmicutes	Bacilli	Bacillales	Bacillaceae	Halobacillus	2	0.05	-57.00	99.65	112.00	2		ZC2	RDP	Bacteria	Actinobacteria	Actinobacteria (class)	Actinomycetales	Promicromonosporaceae	Cellulosimicrobium	1	0.02	-95.00	100.00	175.00	1
ZC1	RDP	Bacteria	Firmicutes	Clostridia	Clostridiales	Heliobacteriaceae	Heliobacillus	2	0.05	-37.00	100.00	78.00	1		ZC2	RDP	Bacteria	Actinobacteria	Actinobacteria (class)	Actinomycetales	Promicromonosporaceae	Promicromonospora	1	0.02	-47.00	100.00	95.00	1
ZC1	RDP	Bacteria	Proteobacteria	Betaproteobacteria	Burkholderiales	Oxalobacteraceae	Herminiimonas	2	0.05	-32.50	100.00	70.00	2		ZC2	RDP	Bacteria	Actinobacteria	Actinobacteria (class)	Actinomycetales	Propionibacteriaceae	Propionibacterium	1	0.02	-61.00	100.00	118.00	1
ZC1	RDP	Bacteria	Firmicutes	Clostridia	Clostridiales	Lachnospiraceae	Hespellia	2	0.05	-39.00	100.00	81.50	2		ZC2	RDP	Bacteria	Actinobacteria	Actinobacteria (class)	Actinomycetales	Pseudonocardiaceae	Amycolatopsis	1	0.02	-50.00	100.00	100.00	1
ZC1	RDP	Bacteria	Actinobacteria	Actinobacteria (class)	Actinomycetales	Intrasporangiaceae	Janibacter	2	0.05	-175.00	98.94	312.00	2		ZC2	RDP	Bacteria	Actinobacteria	Actinobacteria (class)	Actinomycetales	Streptosporangiaceae	Microbispora	1	0.02	-82.00	100.00	152.00	1
ZC1	RDP	Bacteria	Proteobacteria	Gammaproteobacteria	Enterobacteriales	Enterobacteriaceae	Klebsiella	2	0.05	-113.00	99.77	209.50	2		ZC2	RDP	Bacteria	Actinobacteria	Actinobacteria (class)	Actinomycetales	Streptosporangiaceae	Nonomuraea	1	0.02	-125.00	99.12	228.00	1
ZC1	RDP	Bacteria	Firmicutes	Bacilli	Bacillales	Planococcaceae	Kurthia	2	0.05	-34.50	99.45	74.50	2		ZC2	RDP	Bacteria	Actinobacteria	Actinobacteria (class)	Actinomycetales	unclassified (derived from Actinomycetales)	Tropheryma	1	0.02	-31.00	100.00	67.00	1
ZC1	RDP	Bacteria	Cyanobacteria	unclassified (derived from Cyanobacteria)	Oscillatoriales	unclassified (derived from Oscillatoriales)	Lyngbya	2	0.05	-32.00	100.00	70.00	1		ZC2	RDP	Bacteria	Actinobacteria	Actinobacteria (class)	Coriobacteriales	Coriobacteriaceae	Atopobium	1	0.02	-66.00	99.21	127.00	1
ZC1	RDP	Bacteria	Firmicutes	Bacilli	Bacillales	Bacillaceae	Lysinibacillus	2	0.05	-46.50	99.24	94.00	2		ZC2	RDP	Bacteria	Actinobacteria	Actinobacteria (class)	Thermoleophilales	Thermoleophilaceae	Thermoleophilum	1	0.02	-41.00	100.00	84.00	1
ZC1	RDP	Bacteria	Bacteroidetes	Bacteroidia	Bacteroidales	Marinilabiaceae	Marinilabilia	2	0.05	-32.00	100.00	70.00	1		ZC2	RDP	Bacteria	Bacteroidetes	Bacteroidia	Bacteroidales	Marinilabiaceae	Marinilabilia	1	0.02	-32.00	100.00	70.00	1
ZC1	RDP	Bacteria	Verrucomicrobia	unclassified (derived from Verrucomicrobia)	Methylacidiphilales	Methylacidiphilaceae	Methylacidiphilum	2	0.05	-32.00	100.00	69.00	1		ZC2	RDP	Bacteria	Bacteroidetes	Bacteroidia	Bacteroidales	Porphyromonadaceae	Tannerella	1	0.02	-46.00	100.00	92.00	1
ZC1	RDP	Bacteria	Actinobacteria	Actinobacteria (class)	Actinomycetales	Nocardiaceae	Nocardia	2	0.05	-31.00	100.00	68.00	1		ZC2	RDP	Bacteria	Bacteroidetes	Bacteroidia	Bacteroidales	Rikenellaceae	Rikenella	1	0.02	-57.00	99.12	113.00	1
ZC1	RDP	Bacteria	Firmicutes	Bacilli	Bacillales	Pasteuriaceae	Pasteuria	2	0.05	-41.00	100.00	83.50	2		ZC2	RDP	Bacteria	Bacteroidetes	Cytophagia	Cytophagales	Cytophagaceae	Cytophaga	1	0.02	-35.00	100.00	74.00	1
ZC1	RDP	Bacteria	Firmicutes	Negativicutes	Selenomonadales	Veillonellaceae	Pectinatus	2	0.05	-40.00	99.57	83.00	2		ZC2	RDP	Bacteria	Bacteroidetes	Cytophagia	Cytophagales	Cytophagaceae	Hymenobacter	1	0.02	-34.00	100.00	72.00	1
ZC1	RDP	Bacteria	Bacteroidetes	Sphingobacteria	Sphingobacteriales	Sphingobacteriaceae	Pedobacter	2	0.05	-39.00	100.00	82.00	1		ZC2	RDP	Bacteria	Bacteroidetes	Flavobacteria	Flavobacteriales	Flavobacteriaceae	Bergeyella	1	0.02	-30.00	100.00	66.00	1
ZC1	RDP	Bacteria	Firmicutes	Clostridia	Clostridiales	Peptostreptococcaceae	Peptostreptococcus	2	0.05	-122.00	99.86	222.50	1		ZC2	RDP	Bacteria	Bacteroidetes	Flavobacteria	Flavobacteriales	Flavobacteriaceae	Capnocytophaga	1	0.02	-58.00	100.00	114.00	1
ZC1	RDP	Bacteria	Proteobacteria	Deltaproteobacteria	Bdellovibrionales	Bacteriovoracaceae	Peredibacter	2	0.05	-221.50	99.75	392.00	1		ZC2	RDP	Bacteria	Bacteroidetes	Flavobacteria	Flavobacteriales	Flavobacteriaceae	Cellulophaga	1	0.02	-44.00	98.89	90.00	1
ZC1	RDP	Bacteria	Proteobacteria	Gammaproteobacteria	Enterobacteriales	Enterobacteriaceae	Proteus	2	0.05	-214.00	99.69	378.00	2		ZC2	RDP	Bacteria	Bacteroidetes	Flavobacteria	Flavobacteriales	Flavobacteriaceae	Tenacibaculum	1	0.02	-32.00	100.00	70.00	1
ZC1	RDP	Bacteria	Firmicutes	Clostridia	Clostridiales	Lachnospiraceae	Pseudobutyrivibrio	2	0.05	-48.50	98.06	102.50	2		ZC2	RDP	Bacteria	Bacteroidetes	Sphingobacteria	Sphingobacteriales	Sphingobacteriaceae	Pedobacter	1	0.02	-32.00	100.00	70.00	1
ZC1	RDP	Bacteria	Proteobacteria	Betaproteobacteria	Burkholderiales	Alcaligenaceae	Pusillimonas	2	0.05	-77.50	99.72	146.00	2		ZC2	RDP	Bacteria	Chloroflexi	Chloroflexi (class)	Chloroflexales	Chloroflexaceae	Chloroflexus	1	0.02	-37.00	100.00	77.00	1
ZC1	RDP	Bacteria	Proteobacteria	Betaproteobacteria	Burkholderiales	Comamonadaceae	Rhodoferax	2	0.05	-127.50	99.59	233.00	1		ZC2	RDP	Bacteria	Cyanobacteria	unclassified (derived from Cyanobacteria)	Nostocales	Nostocaceae	Nodularia	1	0.02	-30.00	100.00	66.00	1
ZC1	RDP	Bacteria	Proteobacteria	Gammaproteobacteria	Aeromonadales	Succinivibrionaceae	Ruminobacter	2	0.05	-82.00	99.67	157.00	1		ZC2	RDP	Bacteria	Cyanobacteria	unclassified (derived from Cyanobacteria)	Oscillatoriales	unclassified (derived from Oscillatoriales)	Pseudanabaena	1	0.02	-37.00	100.00	77.00	1
ZC1	RDP	Bacteria	Actinobacteria	Actinobacteria (class)	Actinomycetales	Micromonosporaceae	Salinispora	2	0.05	-50.50	100.00	100.00	2		ZC2	RDP	Bacteria	Firmicutes	Bacilli	Bacillales	Bacillaceae	Geobacillus	1	0.02	-72.00	100.00	137.00	1
ZC1	RDP	Bacteria	Firmicutes	Bacilli	Bacillales	Thermoactinomycetaceae	Seinonella	2	0.05	-44.00	100.00	89.50	1		ZC2	RDP	Bacteria	Firmicutes	Bacilli	Bacillales	Bacillaceae	Halobacillus	1	0.02	-38.00	100.00	79.00	1
ZC1	RDP	Bacteria	Proteobacteria	Gammaproteobacteria	Enterobacteriales	Enterobacteriaceae	Shigella	2	0.05	-213.00	99.64	376.00	2		ZC2	RDP	Bacteria	Firmicutes	Bacilli	Bacillales	Listeriaceae	Listeria	1	0.02	-82.00	100.00	153.00	1
ZC1	RDP	Bacteria	Proteobacteria	Alphaproteobacteria	Sphingomonadales	Sphingomonadaceae	Sphingobium	2	0.05	-195.50	99.81	351.50	2		ZC2	RDP	Bacteria	Firmicutes	Bacilli	Bacillales	Planococcaceae	Kurthia	1	0.02	-145.00	98.48	264.00	1
ZC1	RDP	Bacteria	Proteobacteria	Alphaproteobacteria	Sphingomonadales	Sphingomonadaceae	Sphingomonas	2	0.05	-107.50	99.00	204.00	2		ZC2	RDP	Bacteria	Firmicutes	Bacilli	Bacillales	Planococcaceae	Planomicrobium	1	0.02	-37.00	100.00	78.00	1
ZC1	RDP	Bacteria	Firmicutes	Bacilli	Bacillales	Sporolactobacillaceae	Sporolactobacillus	2	0.05	-32.50	100.00	70.50	1		ZC2	RDP	Bacteria	Firmicutes	Bacilli	Bacillales	Planococcaceae	Viridibacillus	1	0.02	-59.00	100.00	116.00	1
ZC1	RDP	Bacteria	Bacteroidetes	Bacteroidia	Bacteroidales	Porphyromonadaceae	Tannerella	2	0.05	-38.00	100.00	80.00	2		ZC2	RDP	Bacteria	Firmicutes	Bacilli	Bacillales	Thermoactinomycetaceae	Thermoflavimicrobium	1	0.02	-52.00	100.00	103.00	1
ZC1	RDP	Bacteria	Acidobacteria	Acidobacteria (class)	Acidobacteriales	Acidobacteriaceae	Terriglobus	2	0.05	-30.00	100.00	66.00	1		ZC2	RDP	Bacteria	Firmicutes	Bacilli	Bacillales	unclassified (derived from Bacillales)	Exiguobacterium	1	0.02	-35.00	100.00	74.00	1
ZC1	RDP	Bacteria	Firmicutes	Clostridia	Thermoanaerobacterales	unclassified (derived from Thermoanaerobacterales)	unclassified (derived from Thermoanaerobacterales)	2	0.05	-39.00	100.00	80.50	1		ZC2	RDP	Bacteria	Firmicutes	Bacilli	Bacillales	unclassified (derived from Bacillales)	Pullulanibacillus	1	0.02	-72.00	99.28	139.00	1
ZC1	RDP	Bacteria	Proteobacteria	Betaproteobacteria	Neisseriales	Neisseriaceae	Vitreoscilla	2	0.05	-141.50	99.61	258.50	1		ZC2	RDP	Bacteria	Firmicutes	Clostridia	Clostridiales	Clostridiaceae	Caloramator	1	0.02	-54.00	100.00	107.00	1
ZC1	RDP	Bacteria	Proteobacteria	Betaproteobacteria	Burkholderiales	Alcaligenaceae	Achromobacter	1	0.02	-146.00	100.00	262.00	1		ZC2	RDP	Bacteria	Firmicutes	Clostridia	Clostridiales	Clostridiaceae	Sarcina	1	0.02	-32.00	100.00	70.00	1
ZC1	RDP	Bacteria	Proteobacteria	Gammaproteobacteria	Acidithiobacillales	Acidithiobacillaceae	Acidithiobacillus	1	0.02	-34.00	100.00	72.00	1		ZC2	RDP	Bacteria	Firmicutes	Clostridia	Clostridiales	Clostridiales Family XI. Incertae Sedis	Peptoniphilus	1	0.02	-50.00	100.00	100.00	1
ZC1	RDP	Bacteria	Actinobacteria	Actinobacteria (class)	Actinomycetales	Thermomonosporaceae	Actinomadura	1	0.02	-43.00	100.00	87.00	1		ZC2	RDP	Bacteria	Firmicutes	Clostridia	Clostridiales	Eubacteriaceae	Acetobacterium	1	0.02	-59.00	100.00	114.00	1
ZC1	RDP	Bacteria	Actinobacteria	Actinobacteria (class)	Actinomycetales	Actinomycetaceae	Actinomyces	1	0.02	-36.00	100.00	75.00	1		ZC2	RDP	Bacteria	Firmicutes	Clostridia	Clostridiales	Lachnospiraceae	Anaerostipes	1	0.02	-77.00	98.65	148.00	1
ZC1	RDP	Bacteria	Actinobacteria	Actinobacteria (class)	Actinomycetales	Cellulomonadaceae	Actinotalea	1	0.02	-101.00	100.00	185.00	1		ZC2	RDP	Bacteria	Firmicutes	Clostridia	Clostridiales	Lachnospiraceae	Cellulosilyticum	1	0.02	-55.00	100.00	108.00	1
ZC1	RDP	Bacteria	Proteobacteria	Gammaproteobacteria	Aeromonadales	Aeromonadaceae	Aeromonas	1	0.02	-106.00	100.00	195.00	1		ZC2	RDP	Bacteria	Firmicutes	Clostridia	Clostridiales	Lachnospiraceae	Lachnospira	1	0.02	-35.00	98.68	76.00	1
ZC1	RDP	Bacteria	Proteobacteria	Gammaproteobacteria	Oceanospirillales	Alcanivoracaceae	Alcanivorax	1	0.02	-32.00	100.00	70.00	1		ZC2	RDP	Bacteria	Firmicutes	Clostridia	Clostridiales	Peptococcaceae	Desulfotomaculum	1	0.02	-39.00	100.00	81.00	1
ZC1	RDP	Bacteria	Proteobacteria	Gammaproteobacteria	Alteromonadales	Alteromonadaceae	Alishewanella	1	0.02	-108.00	99.04	209.00	1		ZC2	RDP	Bacteria	Firmicutes	Clostridia	Thermoanaerobacterales	Thermoanaerobacteraceae	Thermoanaerobacter	1	0.02	-34.00	100.00	72.00	1
ZC1	RDP	Bacteria	Firmicutes	Clostridia	Clostridiales	Clostridiaceae	Alkaliphilus	1	0.02	-30.00	100.00	66.00	1		ZC2	RDP	Bacteria	Firmicutes	Clostridia	Thermoanaerobacterales	Thermoanaerobacterales Family III. Incertae Sedis	Thermoanaerobacterium	1	0.02	-38.00	100.00	79.00	1
ZC1	RDP	Bacteria	Synergistetes	Synergistia	Synergistales	Synergistaceae	Aminobacterium	1	0.02	-39.00	100.00	80.00	1		ZC2	RDP	Bacteria	Firmicutes	Clostridia	Thermoanaerobacterales	unclassified (derived from Thermoanaerobacterales)	unclassified (derived from Thermoanaerobacterales)	1	0.02	-55.00	100.00	108.00	1
ZC1	RDP	Bacteria	Actinobacteria	Actinobacteria (class)	Actinomycetales	Pseudonocardiaceae	Amycolatopsis	1	0.02	-42.00	98.85	87.00	1		ZC2	RDP	Bacteria	Firmicutes	Negativicutes	Selenomonadales	Veillonellaceae	Acetonema	1	0.02	-40.00	100.00	83.00	1
ZC1	RDP	Bacteria	Firmicutes	Clostridia	Clostridiales	Lachnospiraceae	Anaerostipes	1	0.02	-39.00	100.00	80.00	1		ZC2	RDP	Bacteria	Firmicutes	Negativicutes	Selenomonadales	Veillonellaceae	Megamonas	1	0.02	-55.00	100.00	107.00	1
ZC1	RDP	Bacteria	Proteobacteria	Betaproteobacteria	Burkholderiales	unclassified (derived from Burkholderiales)	Aquabacterium	1	0.02	-109.00	100.00	199.00	1		ZC2	RDP	Bacteria	Firmicutes	Negativicutes	Selenomonadales	Veillonellaceae	Megasphaera	1	0.02	-30.00	100.00	66.00	1
ZC1	RDP	Bacteria	Bacteroidetes	Flavobacteria	Flavobacteriales	Flavobacteriaceae	Arenibacter	1	0.02	-40.00	100.00	83.00	1		ZC2	RDP	Bacteria	Firmicutes	Negativicutes	Selenomonadales	Veillonellaceae	Pectinatus	1	0.02	-51.00	100.00	101.00	1
ZC1	RDP	Bacteria	Proteobacteria	Gammaproteobacteria	Chromatiales	Ectothiorhodospiraceae	Arhodomonas	1	0.02	-46.00	98.92	93.00	1		ZC2	RDP	Bacteria	Fusobacteria	Fusobacteria (class)	Fusobacteriales	Fusobacteriaceae	Fusobacterium	1	0.02	-45.00	100.00	90.00	1
ZC1	RDP	Bacteria	Proteobacteria	Gammaproteobacteria	Pasteurellales	Pasteurellaceae	Avibacterium	1	0.02	-42.00	100.00	86.00	1		ZC2	RDP	Bacteria	Planctomycetes	Planctomycetacia	Planctomycetales	Planctomycetaceae	Pirellula	1	0.02	-33.00	100.00	70.00	1
ZC1	RDP	Bacteria	Proteobacteria	Gammaproteobacteria	Pseudomonadales	Pseudomonadaceae	Azomonas	1	0.02	-47.00	100.00	94.00	1		ZC2	RDP	Bacteria	Proteobacteria	Alphaproteobacteria	Rhizobiales	Methylocystaceae	unclassified (derived from Methylocystaceae)	1	0.02	-54.00	100.00	106.00	1
ZC1	RDP	Bacteria	Proteobacteria	Betaproteobacteria	Rhodocyclales	Rhodocyclaceae	Azonexus	1	0.02	-176.00	99.68	314.00	1		ZC2	RDP	Bacteria	Proteobacteria	Alphaproteobacteria	Rhizobiales	Rhizobiaceae	Amorphomonas	1	0.02	-50.00	100.00	100.00	1
ZC1	RDP	Bacteria	Spirochaetes	Spirochaetes (class)	Spirochaetales	Spirochaetaceae	Borrelia	1	0.02	-31.00	100.00	67.00	1		ZC2	RDP	Bacteria	Proteobacteria	Alphaproteobacteria	Rhodobacterales	Rhodobacteraceae	Ketogulonicigenium	1	0.02	-133.00	99.59	241.00	1
ZC1	RDP	Bacteria	Firmicutes	Clostridia	Thermoanaerobacterales	Thermoanaerobacterales Family III. Incertae Sedis	Caldicellulosiruptor	1	0.02	-30.00	100.00	66.00	1		ZC2	RDP	Bacteria	Proteobacteria	Alphaproteobacteria	Rhodospirillales	Rhodospirillaceae	Phaeospirillum	1	0.02	-32.00	100.00	70.00	1
ZC1	RDP	Bacteria	Proteobacteria	Betaproteobacteria	Burkholderiales	Comamonadaceae	Caldimonas	1	0.02	-185.00	99.40	331.00	1		ZC2	RDP	Bacteria	Proteobacteria	Alphaproteobacteria	Sphingomonadales	Sphingomonadaceae	Novosphingobium	1	0.02	-108.00	100.00	198.00	1
ZC1	RDP	Bacteria	Chlamydiae	Chlamydiae (class)	Chlamydiales	Parachlamydiaceae	Candidatus Protochlamydia	1	0.02	-36.00	100.00	76.00	1		ZC2	RDP	Bacteria	Proteobacteria	Alphaproteobacteria	Sphingomonadales	Sphingomonadaceae	Sphingomonas	1	0.02	-73.00	100.00	137.00	1
ZC1	RDP	Bacteria	Actinobacteria	Actinobacteria (class)	Actinomycetales	Microbacteriaceae	Candidatus Rhodoluna	1	0.02	-48.00	100.00	95.00	1		ZC2	RDP	Bacteria	Proteobacteria	Betaproteobacteria	Burkholderiales	Alcaligenaceae	Pelistega	1	0.02	-137.00	99.20	250.00	1
ZC1	RDP	Bacteria	Acidobacteria	Solibacteres	Solibacterales	Solibacteraceae	Candidatus Solibacter	1	0.02	-33.00	100.00	71.00	1		ZC2	RDP	Bacteria	Proteobacteria	Betaproteobacteria	Burkholderiales	Burkholderiaceae	Burkholderia	1	0.02	-98.00	98.91	183.00	1
ZC1	RDP	Bacteria	Firmicutes	Clostridia	Clostridiales	Lachnospiraceae	Cellulosilyticum	1	0.02	-44.00	100.00	89.00	1		ZC2	RDP	Bacteria	Proteobacteria	Betaproteobacteria	Burkholderiales	Burkholderiaceae	Cupriavidus	1	0.02	-59.00	100.00	115.00	1
ZC1	RDP	Bacteria	Bacteroidetes	Sphingobacteria	Sphingobacteriales	unclassified (derived from Sphingobacteriales)	Chitinophaga	1	0.02	-42.00	100.00	87.00	1		ZC2	RDP	Bacteria	Proteobacteria	Betaproteobacteria	Burkholderiales	Comamonadaceae	Alicycliphilus	1	0.02	-33.00	100.00	71.00	1
ZC1	RDP	Bacteria	Proteobacteria	Deltaproteobacteria	Myxococcales	Polyangiaceae	Chondromyces	1	0.02	-49.00	100.00	98.00	1		ZC2	RDP	Bacteria	Proteobacteria	Betaproteobacteria	Burkholderiales	Comamonadaceae	Curvibacter	1	0.02	-45.00	100.00	91.00	1
ZC1	RDP	Bacteria	Verrucomicrobia	Opitutae	Puniceicoccales	Puniceicoccaceae	Coraliomargarita	1	0.02	-36.00	100.00	76.00	1		ZC2	RDP	Bacteria	Proteobacteria	Betaproteobacteria	Burkholderiales	Oxalobacteraceae	Duganella	1	0.02	-142.00	100.00	255.00	1
ZC1	RDP	Bacteria	Actinobacteria	Actinobacteria (class)	Coriobacteriales	Coriobacteriaceae	Cryptobacterium	1	0.02	-51.00	100.00	100.00	1		ZC2	RDP	Bacteria	Proteobacteria	Betaproteobacteria	Burkholderiales	Oxalobacteraceae	Herminiimonas	1	0.02	-33.00	100.00	71.00	1
ZC1	RDP	Bacteria	Proteobacteria	Gammaproteobacteria	unclassified (derived from Gammaproteobacteria)	unclassified (derived from Gammaproteobacteria)	Dechloromarinus	1	0.02	-32.00	100.00	70.00	1		ZC2	RDP	Bacteria	Proteobacteria	Betaproteobacteria	Burkholderiales	Oxalobacteraceae	Janthinobacterium	1	0.02	-56.00	100.00	109.00	1
ZC1	RDP	Bacteria	Proteobacteria	Deltaproteobacteria	Desulfovibrionales	Desulfohalobiaceae	Desulfonauticus	1	0.02	-39.00	100.00	80.00	1		ZC2	RDP	Bacteria	Proteobacteria	Betaproteobacteria	Burkholderiales	Oxalobacteraceae	Oxalicibacterium	1	0.02	-105.00	99.48	194.00	1
ZC1	RDP	Bacteria	Proteobacteria	Deltaproteobacteria	Desulfobacterales	Desulfobulbaceae	Desulfopila	1	0.02	-35.00	100.00	75.00	1		ZC2	RDP	Bacteria	Proteobacteria	Betaproteobacteria	Neisseriales	Neisseriaceae	Laribacter	1	0.02	-68.00	100.00	130.00	1
ZC1	RDP	Bacteria	Firmicutes	Negativicutes	Selenomonadales	Veillonellaceae	Dialister	1	0.02	-34.00	100.00	73.00	1		ZC2	RDP	Bacteria	Proteobacteria	Deltaproteobacteria	Desulfobacterales	Desulfobacteraceae	Desulforegula	1	0.02	-41.00	100.00	84.00	1
ZC1	RDP	Bacteria	Actinobacteria	Actinobacteria (class)	Actinomycetales	Dietziaceae	Dietzia	1	0.02	-37.00	100.00	77.00	1		ZC2	RDP	Bacteria	Proteobacteria	Deltaproteobacteria	Desulfovibrionales	Desulfohalobiaceae	Desulfonauticus	1	0.02	-33.00	100.00	70.00	1
ZC1	RDP	Bacteria	Proteobacteria	Gammaproteobacteria	Xanthomonadales	Xanthomonadaceae	Dyella	1	0.02	-43.00	100.00	88.00	1		ZC2	RDP	Bacteria	Proteobacteria	Deltaproteobacteria	Desulfovibrionales	Desulfovibrionaceae	Lawsonia	1	0.02	-66.00	100.00	127.00	1
ZC1	RDP	Bacteria	Actinobacteria	Actinobacteria (class)	Coriobacteriales	Coriobacteriaceae	Enterorhabdus	1	0.02	-47.00	100.00	93.00	1		ZC2	RDP	Bacteria	Proteobacteria	Epsilonproteobacteria	Campylobacterales	Campylobacteraceae	Sulfurospirillum	1	0.02	-31.00	100.00	68.00	1
ZC1	RDP	Bacteria	Proteobacteria	Alphaproteobacteria	Rhodospirillales	Acetobacteraceae	Gluconacetobacter	1	0.02	-35.00	100.00	75.00	1		ZC2	RDP	Bacteria	Proteobacteria	Gammaproteobacteria	Aeromonadales	Succinivibrionaceae	Anaerobiospirillum	1	0.02	-53.00	100.00	105.00	1
ZC1	RDP	Bacteria	Proteobacteria	Alphaproteobacteria	Rhodospirillales	Acetobacteraceae	Gluconobacter	1	0.02	-156.00	99.30	287.00	1		ZC2	RDP	Bacteria	Proteobacteria	Gammaproteobacteria	Chromatiales	Chromatiaceae	Thiobaca	1	0.02	-55.00	100.00	108.00	1
ZC1	RDP	Bacteria	Firmicutes	Clostridia	Clostridiales	Clostridiales Family XI. Incertae Sedis	Helcococcus	1	0.02	-52.00	99.04	104.00	1		ZC2	RDP	Bacteria	Proteobacteria	Gammaproteobacteria	Chromatiales	Chromatiaceae	unclassified (derived from Chromatiaceae)	1	0.02	-77.00	100.00	145.00	1
ZC1	RDP	Bacteria	Proteobacteria	Betaproteobacteria	Burkholderiales	Oxalobacteraceae	Herbaspirillum	1	0.02	-205.00	99.46	368.00	1		ZC2	RDP	Bacteria	Proteobacteria	Gammaproteobacteria	Chromatiales	Ectothiorhodospiraceae	Thiohalospira	1	0.02	-50.00	100.00	100.00	1
ZC1	RDP	Bacteria	Proteobacteria	Alphaproteobacteria	Rhodobacterales	Rhodobacteraceae	Jannaschia	1	0.02	-139.00	100.00	250.00	1		ZC2	RDP	Bacteria	Proteobacteria	Gammaproteobacteria	Chromatiales	Halothiobacillaceae	Halothiobacillus	1	0.02	-42.00	100.00	86.00	1
ZC1	RDP	Bacteria	Proteobacteria	Betaproteobacteria	Burkholderiales	Oxalobacteraceae	Janthinobacterium	1	0.02	-34.00	100.00	72.00	1		ZC2	RDP	Bacteria	Proteobacteria	Gammaproteobacteria	Enterobacteriales	Enterobacteriaceae	Cronobacter	1	0.02	-255.00	99.55	449.00	1
ZC1	RDP	Bacteria	Actinobacteria	Actinobacteria (class)	Actinomycetales	Streptomycetaceae	Kitasatospora	1	0.02	-34.00	100.00	73.00	1		ZC2	RDP	Bacteria	Proteobacteria	Gammaproteobacteria	Enterobacteriales	Enterobacteriaceae	Kluyvera	1	0.02	-139.00	98.84	258.00	1
ZC1	RDP	Bacteria	Actinobacteria	Actinobacteria (class)	Actinomycetales	Micrococcaceae	Kocuria	1	0.02	-92.00	98.31	178.00	1		ZC2	RDP	Bacteria	Proteobacteria	Gammaproteobacteria	Enterobacteriales	Enterobacteriaceae	Providencia	1	0.02	-256.00	99.13	459.00	1
ZC1	RDP	Bacteria	Chloroflexi	Ktedonobacteria	Ktedonobacterales	Ktedonobacteraceae	Ktedonobacter	1	0.02	-37.00	100.00	78.00	1		ZC2	RDP	Bacteria	Proteobacteria	Gammaproteobacteria	Enterobacteriales	Enterobacteriaceae	Raoultella	1	0.02	-78.00	99.33	149.00	1
ZC1	RDP	Bacteria	Proteobacteria	Betaproteobacteria	Burkholderiales	unclassified (derived from Burkholderiales)	Leptothrix	1	0.02	-43.00	100.00	88.00	1		ZC2	RDP	Bacteria	Proteobacteria	Gammaproteobacteria	Enterobacteriales	Enterobacteriaceae	Xenorhabdus	1	0.02	-105.00	100.00	192.00	1
ZC1	RDP	Bacteria	Firmicutes	Bacilli	Bacillales	Staphylococcaceae	Macrococcus	1	0.02	-30.00	100.00	66.00	1		ZC2	RDP	Bacteria	Proteobacteria	Gammaproteobacteria	Legionellales	Legionellaceae	Legionella	1	0.02	-52.00	100.00	104.00	1
ZC1	RDP	Bacteria	Proteobacteria	Alphaproteobacteria	Rhodospirillales	Rhodospirillaceae	Magnetospirillum	1	0.02	-36.00	100.00	76.00	1		ZC2	RDP	Bacteria	Proteobacteria	Gammaproteobacteria	Methylococcales	Methylococcaceae	Methylocaldum	1	0.02	-76.00	99.32	146.00	1
ZC1	RDP	Bacteria	Proteobacteria	Gammaproteobacteria	Oceanospirillales	Oceanospirillaceae	Marinomonas	1	0.02	-32.00	100.00	70.00	1		ZC2	RDP	Bacteria	Proteobacteria	Gammaproteobacteria	Oceanospirillales	Alcanivoracaceae	Alcanivorax	1	0.02	-50.00	100.00	100.00	1
ZC1	RDP	Bacteria	Proteobacteria	Betaproteobacteria	Methylophilales	Methylophilaceae	Methylobacillus	1	0.02	-92.00	100.00	170.00	1		ZC2	RDP	Bacteria	Proteobacteria	Gammaproteobacteria	Pasteurellales	Pasteurellaceae	Haemophilus	1	0.02	-38.00	100.00	79.00	1
ZC1	RDP	Bacteria	Proteobacteria	Gammaproteobacteria	Methylococcales	Methylococcaceae	Methylohalobius	1	0.02	-34.00	100.00	72.00	1		ZC2	RDP	Bacteria	Proteobacteria	Gammaproteobacteria	Vibrionales	Vibrionaceae	Vibrio	1	0.02	-32.00	100.00	70.00	1
ZC1	RDP	Bacteria	Proteobacteria	Betaproteobacteria	Burkholderiales	unclassified (derived from Burkholderiales)	Mitsuaria	1	0.02	-31.00	100.00	67.00	1		ZC2	RDP	Bacteria	Proteobacteria	Gammaproteobacteria	Xanthomonadales	Xanthomonadaceae	Ignatzschineria	1	0.02	-84.00	100.00	157.00	1
ZC1	RDP	Bacteria	Firmicutes	Negativicutes	Selenomonadales	Veillonellaceae	Mitsuokella	1	0.02	-55.00	99.07	108.00	1		ZC2	RDP	Bacteria	Spirochaetes	Spirochaetes (class)	Spirochaetales	Brachyspiraceae	Brachyspira	1	0.02	-33.00	100.00	71.00	1
ZC1	RDP	Bacteria	Proteobacteria	Gammaproteobacteria	Pseudomonadales	Moraxellaceae	Moraxella	1	0.02	-38.00	100.00	80.00	1		ZC2	RDP	Bacteria	Spirochaetes	Spirochaetes (class)	Spirochaetales	Spirochaetaceae	Spirochaeta	1	0.02	-86.00	98.77	162.00	1
ZC1	RDP	Bacteria	Actinobacteria	Actinobacteria (class)	Actinomycetales	Mycobacteriaceae	Mycobacterium	1	0.02	-68.00	100.00	129.00	1		ZC2	RDP	Bacteria	Tenericutes	Mollicutes	Acholeplasmatales	Acholeplasmataceae	Candidatus Phytoplasma	1	0.02	-46.00	100.00	94.00	1
ZC1	RDP	Bacteria	Proteobacteria	Epsilonproteobacteria	Nautiliales	Nautiliaceae	Nautilia	1	0.02	-32.00	100.00	69.00	1		ZC2	RDP	Bacteria	Tenericutes	Mollicutes	Mycoplasmatales	Mycoplasmataceae	Mycoplasma	1	0.02	-44.00	100.00	89.00	1
ZC1	RDP	Bacteria	Actinobacteria	Actinobacteria (class)	Actinomycetales	Micrococcaceae	Nesterenkonia	1	0.02	-37.00	100.00	77.00	1		ZC2	RDP	Bacteria	Thermotogae	Thermotogae (class)	Thermotogales	Thermotogaceae	Petrotoga	1	0.02	-36.00	100.00	76.00	1
ZC1	RDP	Bacteria	Actinobacteria	Actinobacteria (class)	Actinomycetales	Nocardioidaceae	Nocardioides	1	0.02	-41.00	100.00	83.00	1		ZC2	RDP	Bacteria	Verrucomicrobia	Verrucomicrobiae	Verrucomicrobiales	Verrucomicrobiaceae	Rubritalea	1	0.02	-30.00	100.00	66.00	1
ZC1	RDP	Bacteria	Actinobacteria	Actinobacteria (class)	Actinomycetales	Nocardiopsaceae	Nocardiopsis	1	0.02	-38.00	100.00	79.00	1		ZC2	RDP	Bacteria	Verrucomicrobia	Verrucomicrobiae	Verrucomicrobiales	Verrucomicrobiaceae	Verrucomicrobium	1	0.02	-33.00	100.00	70.00	1
ZC1	RDP	Bacteria	Verrucomicrobia	Opitutae	unclassified (derived from Opitutae)	Opitutaceae	Opitutus	1	0.02	-59.00	100.00	114.00	1		ZC2	RDP	Bacteria	Verrucomicrobia	unclassified (derived from Verrucomicrobia)	unclassified (derived from Verrucomicrobia)	unclassified (derived from Verrucomicrobia)	unclassified (derived from Verrucomicrobia)	1	0.02	-33.00	100.00	70.00	1
ZC1	RDP	Bacteria	Proteobacteria	Gammaproteobacteria	Enterobacteriales	Enterobacteriaceae	Pantoea	1	0.02	-294.00	99.43	523.00	1
ZC1	RDP	Bacteria	Bacteroidetes	Bacteroidia	Bacteroidales	Prevotellaceae	Paraprevotella	1	0.02	-64.00	100.00	122.00	1
ZC1	RDP	Bacteria	Firmicutes	Clostridia	Clostridiales	Clostridiales Family XI. Incertae Sedis	Peptoniphilus	1	0.02	-67.00	100.00	128.00	1
ZC1	RDP	Bacteria	Aquificae	Aquificae (class)	Aquificales	Hydrogenothermaceae	Persephonella	1	0.02	-32.00	100.00	69.00	1
ZC1	RDP	Bacteria	Proteobacteria	Alphaproteobacteria	Caulobacterales	Caulobacteraceae	Phenylobacterium	1	0.02	-168.00	100.00	299.00	1
ZC1	RDP	Bacteria	Planctomycetes	Planctomycetacia	Planctomycetales	Planctomycetaceae	Pirellula	1	0.02	-37.00	98.73	79.00	1
ZC1	RDP	Bacteria	Proteobacteria	Betaproteobacteria	Burkholderiales	Comamonadaceae	Polaromonas	1	0.02	-32.00	100.00	70.00	1
ZC1	RDP	Bacteria	Proteobacteria	Alphaproteobacteria	Sphingomonadales	Erythrobacteraceae	Porphyrobacter	1	0.02	-35.00	100.00	75.00	1
ZC1	RDP	Bacteria	Actinobacteria	Actinobacteria (class)	Actinomycetales	Pseudonocardiaceae	Prauserella	1	0.02	-80.00	99.34	152.00	1
ZC1	RDP	Bacteria	Proteobacteria	Betaproteobacteria	Burkholderiales	Comamonadaceae	Pseudacidovorax	1	0.02	-210.00	99.20	377.00	1
ZC1	RDP	Bacteria	Actinobacteria	Actinobacteria (class)	Actinomycetales	Pseudonocardiaceae	Pseudonocardia	1	0.02	-40.00	100.00	83.00	1
ZC1	RDP	Bacteria	Proteobacteria	Alphaproteobacteria	Rhizobiales	Rhizobiaceae	Rhizobium	1	0.02	-206.00	98.94	376.00	1
ZC1	RDP	Bacteria	Actinobacteria	Actinobacteria (class)	Actinomycetales	Nocardiaceae	Rhodococcus	1	0.02	-36.00	100.00	75.00	1
ZC1	RDP	Bacteria	Proteobacteria	Alphaproteobacteria	Rickettsiales	Rickettsiaceae	Rickettsia	1	0.02	-43.00	100.00	88.00	1
ZC1	RDP	Bacteria	Firmicutes	Clostridia	Clostridiales	Lachnospiraceae	Roseburia	1	0.02	-40.00	100.00	82.00	1
ZC1	RDP	Bacteria	Proteobacteria	Betaproteobacteria	Burkholderiales	unclassified (derived from Burkholderiales)	Rubrivivax	1	0.02	-122.00	99.55	222.00	1
ZC1	RDP	Bacteria	Proteobacteria	Betaproteobacteria	Burkholderiales	Comamonadaceae	Schlegelella	1	0.02	-54.00	100.00	106.00	1
ZC1	RDP	Bacteria	Proteobacteria	Betaproteobacteria	Burkholderiales	Comamonadaceae	Simplicispira	1	0.02	-42.00	100.00	87.00	1
ZC1	RDP	Bacteria	Firmicutes	Bacilli	Bacillales	Planococcaceae	Sporosarcina	1	0.02	-59.00	100.00	113.00	1
ZC1	RDP	Bacteria	Firmicutes	Bacilli	Bacillales	Staphylococcaceae	Staphylococcus	1	0.02	-47.00	100.00	94.00	1
ZC1	RDP	Bacteria	Actinobacteria	Actinobacteria (class)	Actinomycetales	Streptosporangiaceae	Streptosporangium	1	0.02	-105.00	100.00	191.00	1
ZC1	RDP	Bacteria	Proteobacteria	Betaproteobacteria	Burkholderiales	Alcaligenaceae	Taylorella	1	0.02	-90.00	100.00	167.00	1
ZC1	RDP	Bacteria	Proteobacteria	Gammaproteobacteria	Alteromonadales	unclassified (derived from Alteromonadales)	Teredinibacter	1	0.02	-45.00	100.00	92.00	1
ZC1	RDP	Bacteria	Actinobacteria	Actinobacteria (class)	Actinomycetales	Intrasporangiaceae	Tetrasphaera	1	0.02	-58.00	99.13	115.00	1
ZC1	RDP	Bacteria	Proteobacteria	Gammaproteobacteria	Oceanospirillales	Oceanospirillaceae	Thalassolituus	1	0.02	-50.00	100.00	100.00	1
ZC1	RDP	Bacteria	Proteobacteria	Betaproteobacteria	Rhodocyclales	Rhodocyclaceae	Thauera	1	0.02	-50.00	100.00	100.00	1
ZC1	RDP	Bacteria	Firmicutes	Clostridia	Thermoanaerobacterales	Thermoanaerobacterales Family III. Incertae Sedis	Thermoanaerobacterium	1	0.02	-77.00	98.64	147.00	1
ZC1	RDP	Bacteria	Firmicutes	Bacilli	Bacillales	Thermoactinomycetaceae	Thermoflavimicrobium	1	0.02	-101.00	99.46	186.00	1
ZC1	RDP	Bacteria	Proteobacteria	Gammaproteobacteria	Chromatiales	Ectothiorhodospiraceae	Thioalkalivibrio	1	0.02	-32.00	100.00	69.00	1
ZC1	RDP	Bacteria	Proteobacteria	Betaproteobacteria	Burkholderiales	unclassified (derived from Burkholderiales)	Thiobacter	1	0.02	-50.00	100.00	99.00	1
ZC1	RDP	Bacteria	Proteobacteria	Betaproteobacteria	Burkholderiales	unclassified (derived from Burkholderiales)	Thiomonas	1	0.02	-69.00	99.25	134.00	1
ZC1	RDP	Bacteria	Deinococcus-Thermus	Deinococci	Deinococcales	Trueperaceae	Truepera	1	0.02	-57.00	100.00	112.00	1
ZC1	RDP	Bacteria	Firmicutes	Bacilli	Bacillales	Alicyclobacillaceae	unclassified (derived from Alicyclobacillaceae)	1	0.02	-72.00	100.00	137.00	1
ZC1	RDP	Bacteria	Firmicutes	Clostridia	Clostridiales	Clostridiales Family XI. Incertae Sedis	unclassified (derived from Clostridiales Family XI. Incertae Sedis)	1	0.02	-30.00	100.00	65.00	1
ZC1	RDP	Bacteria	Synergistetes	unclassified (derived from Synergistetes)	unclassified (derived from Synergistetes)	unclassified (derived from Synergistetes)	unclassified (derived from Synergistetes)	1	0.02	-39.00	100.00	80.00	1
ZC1	RDP	Bacteria	Firmicutes	Bacilli	Lactobacillales	Leuconostocaceae	Weissella	1	0.02	-139.00	100.00	251.00	1
ZC1	RDP	Bacteria	Actinobacteria	Actinobacteria (class)	Actinomycetales	Williamsiaceae	Williamsia	1	0.02	-49.00	99.03	103.00	1
ZC1	RDP	Bacteria	Proteobacteria	Alphaproteobacteria	Rickettsiales	Anaplasmataceae	Wolbachia	1	0.02	-33.00	100.00	72.00	1
ZC1	RDP	Bacteria	Proteobacteria	Betaproteobacteria	Burkholderiales	Comamonadaceae	Xenophilus	1	0.02	-46.00	100.00	92.00	1
ZC1	RDP	Bacteria	Bacteroidetes	Flavobacteria	Flavobacteriales	Flavobacteriaceae	Zobellia	1	0.02	-32.00	98.59	71.00	1
ZC1	RDP	Bacteria	Proteobacteria	Betaproteobacteria	Rhodocyclales	Rhodocyclaceae	Zoogloea	1	0.02	-102.00	99.00	200.00	1
