# Supplementary material for: Metagenomic Analysis of a Tropical Composting Operation at the São Paulo Zoo Park Reveals Diversity of Biomass Degradation Functions and Organisms
Source: PLoS One. 2013 Apr 24;8(4):e61928. doi: 10.1371/journal.pone.0061928 (PMC3637033; doi:10.1371/journal.pone.0061928)
Supplement: Table S5 — General features of selected metagenomes for functional comparison. (XLSX) [file pone.0061928.s008.xlsx]

## Sheet: Table S5
Table S5. General features of selected metagenomes for functional comparison
Taxon Object ID (IMG-M)	Status	Genome Name / Sample Name	Short name	Sequencing Center	Proposal Name	Ecosystem	Ecosystem Category	Ecosystem Type	Average GC content %	Genome Size (after assembly)	Total Gene Number	Protein coding genes	Protein coding genes with function prediction	Protein coding genes with function prediction (%)	COG Count	COG (%)	Enzyme Count	Enzyme (%)	Library and Sequencing Method	Assembly Method	Publication	MG-RAST ID
2209111003	Draft	Zoo Compost 1	ZC1	Univ of Sao Paulo	Sao Paulo Zoo Compost	Engineered	Solid waste	Composting	51	506013979	1524325	1512472	857144	56.23	793758	52.07	359301	23.57	454 Titanium	Newbler	this work	4479361.3
2199352030	Draft	Zoo Compost 2	ZC2	Univ of Sao Paulo	Sao Paulo Zoo Compost	Engineered	Solid waste	Composting	48	433746055	1267833	1257499	732661	57.79	680461	53.67	317233	25.02	454 Titanium	Newbler	this work	4479944.3
2061766000	Draft	Benzene-Degrading Methanogenic communities from Bioreactor (Assembly with PE data)	Benzene-Degrading bioreactor	DOE Joint Genome Institute	Benzene-Degrading Methanogenic communities from Bioreactor	Engineered	Bioremediation	Hydrocarbon	51	80838838	207753	206511	110950	53.4	110657	53.26	35032	16.86	short-insert and 454-titanium	lucy / pga	unpublished
2100351000	Draft	Biofuel metagenome 1 (454/Illumina combined assembly)	Biofuel	DOE Joint Genome Institute	Biofuel metagenome	Engineered	Biotransformation	Unclassified	42	1275044948	2706009	2695023	1253720	46.33	1346353	49.75	776213	28.68	454-titanium and paired-end Illumina	Newbler v. 2.5	unpublished
2029527000	Draft	Compost Minireactor Metagenome (GBAN) (final assembly) (Grover Soil Solutions compost facility in Zamora, CA)	Compost Minireactor	DOE Joint Genome Institute	Green-waste compost microbial community from soild state bioreactor	Engineered	Solid waste	Composting	58	110687544	258764	257603	137403	53.1	134696	52.05	39581	15.3	454-FLX-Titanium	Newbler/lucy	Allgaier et al 2010 PlosOne 5:e8812
2004080001	Draft	Hindgut microbiome of Nasutitermes sp. (Costa Rica)	Termite hindgut	DOE Joint Genome Institute	Gut microbiome of Costa Rica Nasutitermes termites from P3 luminal contents	Host-associated	Arthropoda	Digestive system	48	61533145	83320	82789	46926	56.32	49644	59.58	12118	14.54	Shotgun libraries 2–4-kb insert/32-kb insert fosmid library / Sanger sequence/ABI	Phrap	Warnecke et al 2007 Nature 450:560-565	4442701.3
2048955003	Draft	Poplar biomass decaying microbial community (13 April 2010 assembly with 454 paired-end)/Brookhaven National Lab, NY	Poplar biomass bioreactor	DOE Joint Genome Institute	Poplar biomass decaying microbial community	Engineered	Solid waste	Composting	56	348781313	893380	888455	482136	53.97	474428	53.1	152328	17.05	Fosmid/454 paired-end	Newbler	unpublished/ Li et al 2011 Biotechnology for Biofuels 4:23
2088090005	Draft	Sediment microbial communities from Lake Washington for Methane and Nitrogen Cycles (Original sample replicate 1)	Lake sediment	DOE Joint Genome Institute	Sediment microbial communities from Lake Washington for Methane and Nitrogen Cycles	Environmental	Aquatic	Freshwater	57	559537102	1554721	1547567	634480	40.81	640521	41.2	263261	16.93	454 Titanium	Newbler	Kalyuzhnaya et al 2008 Nature Biotech. 26:1029-1034
2189573022	Draft	Soil microbial communities from Puerto Rico rain forest, that decompose switchgrass, sample from feedstock-adapted consortia SG only (SG only, May 2011 assembly)/Luquillo LTER tropical forest	Rain forest soil	DOE Joint Genome Institute	Soil microbial communities from Puerto Rico rain forest, that decompose switchgrass	Environmental	Terrestrial	Soil	41	152660070	197271	195006	127406	64.58	121020	61.35	33383	16.92	454 Titanium	Newbler/lucy	DeAngelis et al. 2010 Bioenerg. Res. 3:146–158	4446153.3
