# Supplementary material for: Metagenomic Analysis of a Tropical Composting Operation at the São Paulo Zoo Park Reveals Diversity of Biomass Degradation Functions and Organisms
Source: PLoS One. 2013 Apr 24;8(4):e61928. doi: 10.1371/journal.pone.0061928 (PMC3637033; doi:10.1371/journal.pone.0061928)
Supplement: Table S6 — List of the COG functions statistically overabundant in ZC1 and ZC2 against the seven metagenomes selected for comparison. (XLSX) [file pone.0061928.s009.xlsx]

## Sheet: Table S6
Table S6. List of the COG functions statistically overabundant in ZC1 and ZC2 against the seven metagenomes data sets compared in this work.
COG category	COG ID	Function name	ZC1 gene count
V	COG0534	Na+-driven multidrug efflux pump	2578
L	COG0305	Replicative DNA helicase	1179
M	COG1686	D-alanyl-D-alanine carboxypeptidase	1042
E	COG1164	Oligoendopeptidase F	890
H	COG0192	S-adenosylmethionine synthetase	856
J	COG1187	16S rRNA uridine-516 pseudouridylate synthase and related pseudouridylate synthases	812
G	COG1363	Cellulase M and related proteins	761
R	COG2081	Predicted flavoproteins	739
E	COG4608	ABC-type oligopeptide transport system, ATPase component	698
P	COG2239	Mg/Co/Ni transporter MgtE (contains CBS domain)	646
R	COG0733	Na+-dependent transporters of the SNF family	514
D	COG2385	Sporulation protein and related proteins	477
E	COG0403	Glycine cleavage system protein P (pyridoxal-binding), N-terminal domain	466
J	COG0336	tRNA-(guanine-N1)-methyltransferase	437
D	COG0424	Nucleotide-binding protein implicated in inhibition of septum formation	384
O	COG3634	Alkyl hydroperoxide reductase, large subunit	296
M	COG3773	Cell wall hydrolyses involved in spore germination	273
R	COG4824	Phage-related holin (Lysis protein)	216
R	COG1489	DNA-binding protein, stimulates sugar fermentation	201
E	COG0786	Na+/glutamate symporter	188
M	COG3203	Outer membrane protein (porin)	186
n.d.	COG3854	Uncharacterized protein conserved in bacteria	181
E	COG3705	ATP phosphoribosyltransferase involved in histidine biosynthesis	180
n.d.	COG4509	Uncharacterized protein conserved in bacteria	171
R	COG1768	Predicted phosphohydrolase	161
P	COG4607	ABC-type enterochelin transport system, periplasmic component	147
V	COG1401	GTPase subunit of restriction endonuclease	140
P	COG4604	ABC-type enterochelin transport system, ATPase component	122
L	COG4389	Site-specific recombinase	109
P	COG4605	ABC-type enterochelin transport system, permease component	103
n.d.	COG3422	Uncharacterized conserved protein	101
C	COG1726	Na+-transporting NADH:ubiquinone oxidoreductase, subunit NqrA	97
n.d.	COG4825	Uncharacterized membrane-anchored protein conserved in bacteria	97
L	COG2974	DNA recombination-dependent growth factor C	95
n.d.	COG2354	Uncharacterized protein conserved in bacteria	80
n.d.: not determined
COG category	COG ID	Function name	ZC2 gene count
V	COG1132	ABC-type multidrug transport system, ATPase and permease components	3471
P	COG2217	Cation transport ATPase	2608
R	COG0561	Predicted hydrolases of the HAD superfamily	1726
C	COG1249	Pyruvate/2-oxoglutarate dehydrogenase complex, dihydrolipoamide dehydrogenase (E3) component, and related enzymes	1681
R	COG0656	Aldo/keto reductases, related to diketogulonate reductase	1386
G	COG1455	Phosphotransferase system cellobiose-specific component IIC	1289
L	COG2826	Transposase and inactivated derivatives, IS30 family	1227
E	COG0765	ABC-type amino acid transport system, permease component	1220
L	COG2176	DNA polymerase III, alpha subunit (gram-positive type)	1186
E	COG4166	ABC-type oligopeptide transport system, periplasmic component	1107
K	COG2188	Transcriptional regulators	1079
M	COG0744	Membrane carboxypeptidase (penicillin-binding protein)	1054
G	COG1263	Phosphotransferase system IIC components, glucose/maltose/N-acetylglucosamine-specific	1054
E	COG1113	Gamma-aminobutyrate permease and related permeases	1000
R	COG0595	Predicted hydrolase of the metallo-beta-lactamase superfamily	968
P	COG0406	Fructose-2,6-bisphosphatase	952
R	COG1473	Metal-dependent amidase/aminoacylase/carboxypeptidase	950
J	COG2265	SAM-dependent methyltransferases related to tRNA (uracil-5-)-methyltransferase	950
n.d.	COG1307	Uncharacterized protein conserved in bacteria	911
L	COG2256	ATPase related to the helicase subunit of the Holliday junction resolvase	877
F	COG2233	Xanthine/uracil permeases	871
E	COG4690	Dipeptidase	858
G	COG1554	Trehalose and maltose hydrolases (possible phosphorylases)	854
M	COG0769	UDP-N-acetylmuramyl tripeptide synthase	781
K	COG1737	Transcriptional regulators	759
O	COG0719	ABC-type transport system involved in Fe-S cluster assembly, permease component	756
M	COG1368	Phosphoglycerol transferase and related proteins, alkaline phosphatase superfamily	743
L	COG3464	Transposase and inactivated derivatives	736
P	COG0282	Acetate kinase	730
E	COG0833	Amino acid transporters	713
O	COG3590	Predicted metalloendopeptidase	707
R	COG2252	Permeases	706
P	COG0039	Malate/lactate dehydrogenases	700
K	COG1316	Transcriptional regulator	655
L	COG3857	ATP-dependent nuclease, subunit B	615
F	COG0737	5'-nucleotidase/2',3'-cyclic phosphodiesterase and related esterases	608
S	COG1511	Predicted membrane protein	591
R	COG3973	Superfamily I DNA and RNA helicases	557
P	COG1464	ABC-type metal ion transport system, periplasmic component/surface antigen	555
E	COG0620	Methionine synthase II (cobalamin-independent)	527
G	COG2190	Phosphotransferase system IIA components	518
P	COG0144	tRNA and rRNA cytosine-C5-methylases	514
G	COG2017	Galactose mutarotase and related enzymes	509
E	COG1114	Branched-chain amino acid permeases	497
J	COG0751	Glycyl-tRNA synthetase, beta subunit	494
F	COG0503	Adenine/guanine phosphoribosyltransferases and related PRPP-binding proteins	489
C	COG1301	Na+/H+-dicarboxylate symporters	485
C	COG1304	L-lactate dehydrogenase (FMN-dependent) and related alpha-hydroxy acid dehydrogenases	485
C	COG1757	Na+/H+ antiporter	481
F	COG1957	Inosine-uridine nucleoside N-ribohydrolase	481
T	COG3887	Predicted signaling protein consisting of a modified GGDEF domain and a DHH domain	469
n.d.	COG0446	Uncharacterized NAD(FAD)-dependent dehydrogenases	465
E	COG3579	Aminopeptidase C	446
M	COG4932	Predicted outer membrane protein	444
M	COG1292	Choline-glycine betaine transporter	443
G	COG3957	Phosphoketolase	443
P	COG1135	ABC-type metal ion transport system, ATPase component	435
G	COG2610	H+/gluconate symporter and related permeases	432
n.d.	COG4485	Predicted membrane protein	421
CO	COG4988	ABC-type transport system involved in cytochrome bd biosynthesis, ATPase and permease components	417
G	COG1760	L-serine deaminase	414
R	COG2409	Predicted drug exporters of the RND superfamily	413
P	COG0207	Thymidylate synthase	412
G	COG1929	Glycerate kinase	406
P	COG0431	Predicted flavoprotein	402
G	COG3716	Phosphotransferase system, mannose/fructose/N-acetylgalactosamine-specific component IID	399
S	COG4716	Myosin-crossreactive antigen	398
n.d.	COG4814	Uncharacterized protein with an alpha/beta hydrolase fold	398
NU	COG1705	Muramidase (flagellum-specific)	391
P	COG0026	Phosphoribosylaminoimidazole carboxylase (NCAIR synthetase)	388
G	COG3715	Phosphotransferase system, mannose/fructose/N-acetylgalactosamine-specific component IIC	385
P	COG0095	Lipoate-protein ligase A	378
P	COG0038	Chloride channel protein EriC	373
P	COG0420	DNA repair exonuclease	369
G	COG0580	Glycerol uptake facilitator and related permeases (Major Intrinsic Protein Family)	366
R	COG1161	Predicted GTPases	361
K	COG2390	Transcriptional regulator, contains sigma factor-related N-terminal domain	357
P	COG0208	Ribonucleotide reductase, beta subunit	355
R	COG4120	ABC-type uncharacterized transport system, permease component	353
I	COG1577	Mevalonate kinase	345
G	COG1264	Phosphotransferase system IIB components	341
P	COG2011	ABC-type metal ion transport system, permease component	337
CO	COG4987	ABC-type transport system involved in cytochrome bd biosynthesis, fused ATPase and permease components	337
S	COG1288	Predicted membrane protein	328
G	COG3444	Phosphotransferase system, mannose/fructose/N-acetylgalactosamine-specific component IIB	323
P	COG0025	NhaP-type Na+/H+ and K+/H+ antiporters	321
M	COG1732	Periplasmic glycine betaine/choline-binding (lipo)protein of an ABC-type transport system (osmoprotectant binding protein)	314
E	COG1125	ABC-type proline/glycine betaine transport systems, ATPase components	310
P	COG2807	Cyanate permease	308
G	COG0647	Predicted sugar phosphatases of the HAD superfamily	307
n.d.	COG3589	Uncharacterized conserved protein	300
G	COG0588	Phosphoglycerate mutase 1	295
R	COG1101	ABC-type uncharacterized transport system, ATPase component	295
M	COG3757	Lyzozyme M1 (1,4-beta-N-acetylmuramidase)	293
E	COG1174	ABC-type proline/glycine betaine transport systems, permease component	288
M	COG3049	Penicillin V acylase and related amidases	285
P	COG1393	Arsenate reductase and related proteins, glutaredoxin family	282
G	COG4468	Galactose-1-phosphate uridyltransferase	280
R	COG4989	Predicted oxidoreductase	280
G	COG4464	Capsular polysaccharide biosynthesis protein	272
n.d.	COG1481	Uncharacterized protein conserved in bacteria	271
C	COG1227	Inorganic pyrophosphatase/exopolyphosphatase	266
n.d.	COG2966	Uncharacterized conserved protein	266
R	COG4152	ABC-type uncharacterized transport system, ATPase component	265
R	COG2910	Putative NADH-flavin reductase	263
R	COG1323	Predicted nucleotidyltransferase	261
G	COG2706	3-carboxymuconate cyclase	259
R	COG2153	Predicted acyltransferase	256
M	COG3764	Sortase (surface protein transpeptidase)	256
M	COG1887	Putative glycosyl/glycerophosphate transferases involved in teichoic acid biosynthesis TagF/TagB/EpsJ/RodC	253
G	COG4975	Putative glucose uptake permease	252
H	COG1072	Panthothenate kinase	245
E	COG1296	Predicted branched-chain amino acid permease (azaleucine resistance)	242
G	COG3775	Phosphotransferase system, galactitol-specific IIC component	242
I	COG1257	Hydroxymethylglutaryl-CoA reductase	240
H	COG2918	Gamma-glutamylcysteine synthetase	236
P	COG3639	ABC-type phosphate/phosphonate transport system, permease component	229
E	COG4175	ABC-type proline/glycine betaine transport system, ATPase component	217
P	COG0083	Homoserine kinase	210
D	COG4477	Negative regulator of septation ring formation	210
L	COG4098	Superfamily II DNA/RNA helicase required for DNA uptake (late competence protein)	207
R	COG3481	Predicted HD-superfamily hydrolase	197
T	COG3480	Predicted secreted protein containing a PDZ domain	195
n.d.	COG1814	Uncharacterized membrane protein	187
M	COG3559	Putative exporter of polyketide antibiotics	186
n.d.	COG2302	Uncharacterized conserved protein, contains S4-like domain	184
E	COG2113	ABC-type proline/glycine betaine transport systems, periplasmic components	183
n.d.	COG4717	Uncharacterized conserved protein	180
P	COG2837	Predicted iron-dependent peroxidase	175
I	COG3407	Mevalonate pyrophosphate decarboxylase	175
F	COG1457	Purine-cytosine permease and related proteins	166
R	COG3919	Predicted ATP-grasp enzyme	164
n.d.	COG3853	Uncharacterized protein involved in tellurite resistance	160
J	COG1098	Predicted RNA binding protein (contains ribosomal protein S1 domain)	159
n.d.	COG3142	Uncharacterized protein involved in copper resistance	158
n.d.	COG3022	Uncharacterized protein conserved in bacteria	156
M	COG3966	Protein involved in D-alanine esterification of lipoteichoic acid and wall teichoic acid (D-alanine transfer protein)	155
E	COG4176	ABC-type proline/glycine betaine transport system, permease component	153
R	COG3641	Predicted membrane protein, putative toxin regulator	151
n.d.	COG3410	Uncharacterized conserved protein	149
F	COG1780	Protein involved in ribonucleotide reduction	144
R	COG3442	Predicted glutamine amidotransferase	144
R	COG4851	Protein involved in sex pheromone biosynthesis	139
M	COG5632	N-acetylmuramoyl-L-alanine amidase	136
U	COG4473	Predicted ABC-type exoprotein transport system, permease component	135
n.d.	COG5410	Uncharacterized protein conserved in bacteria	132
L	COG3611	Replication initiation/membrane attachment protein	131
OTN	COG4862	Negative regulator of genetic competence, sporulation and motility	131
G	COG1445	Phosphotransferase system fructose-specific component IIB	129
E	COG2066	Glutaminase	123
F	COG3613	Nucleoside 2-deoxyribosyltransferase	119
G	COG3684	Tagatose-1,6-bisphosphate aldolase	118
O	COG2039	Pyrrolidone-carboxylate peptidase (N-terminal pyroglutamyl peptidase)	111
R	COG3331	Penicillin-binding protein-related factor A, putative recombinase	110
E	COG3048	D-serine dehydratase	107
n.d.	COG4475	Uncharacterized protein conserved in bacteria	104
G	COG3010	Putative N-acetylmannosamine-6-phosphate epimerase	102
n.d.	COG3091	Uncharacterized protein conserved in bacteria	102
S	COG5283	Phage-related tail protein	102
n.d.	COG3557	Uncharacterized domain/protein associated with RNAses G and E	101
R	COG1823	Predicted Na+/dicarboxylate symporter	100
R	COG3953	SLT domain proteins	99
S	COG4086	Predicted secreted protein	98
n.d.	COG4474	Uncharacterized protein conserved in bacteria	94
n.d.	COG4405	Uncharacterized protein conserved in bacteria	92
n.d.	COG4863	Uncharacterized protein conserved in bacteria	84
L	COG5655	Plasmid rolling circle replication initiator protein and truncated derivatives	84
L	COG0827	Adenine-specific DNA methylase	81
P	COG4300	Predicted permease, cadmium resistance protein	80
n.d.	COG4698	Uncharacterized protein conserved in bacteria	79
n.d.	COG4768	Uncharacterized protein containing a divergent version of the methyl-accepting chemotaxis-like domain	79
n.d.	COG4990	Uncharacterized protein conserved in bacteria	76
n.d.	COG4470	Uncharacterized protein conserved in bacteria	73
n.d.	COG4853	Uncharacterized protein conserved in bacteria	72
R	COG3942	Surface antigen	69
n.d.	COG3270	Uncharacterized conserved protein	68
M	COG4721	Predicted membrane protein	65
Q	COG3479	Phenolic acid decarboxylase	64
n.d.	COG4467	Uncharacterized protein conserved in bacteria	64
n.d.: not determined
