# Supplementary material for: Metagenomic Analysis of a Tropical Composting Operation at the São Paulo Zoo Park Reveals Diversity of Biomass Degradation Functions and Organisms
Source: PLoS One. 2013 Apr 24;8(4):e61928. doi: 10.1371/journal.pone.0061928 (PMC3637033; doi:10.1371/journal.pone.0061928)
Supplement: Table S7 — Relative abundance of sequences encoding selected enzymes in nine metagenomes. (XLSX) [file pone.0061928.s010.xlsx]

## Sheet: Table S7
Table S7. Relative abundance of sequences encoding selected enzymes in nine metagenomes
EC	Enzyme Name	ZC1 (%)	ZC2 (%)	Benzene-degrading bioreactor ( %)	Biofuel (%)	Compost minireactor (%)	Termite hindgut (%)	Poplar biomass bioreactor (%)	Lake sediment (%)	Rain forest soil (%)
EC:3.1.21.3	Type I site-specific deoxyribonuclease.	0.9019	0.6208	0.8675	1.1211	0.5499	0.3632	0.2823	0.6441	0.3432
EC:3.6.4.-	Hydrolases. Acting on acid anhydrides. Acting on acid anhydrides; involved in cellular and subcellular movement.	0.648	0.715	0.6181	0.6064	0.5665	0.9196	0.6074	0.5017	0.3235
EC:3.1.-	Hydrolases. Acting on ester bonds.	0.6475	0.6995	0.3369	0.6101	0.4409	0.4714	0.4098	0.3518	0.4754
EC:3.4.24.-	Hydrolases. Acting on peptide bonds (peptide hydrolases). Metalloendopeptidases.	0.6078	0.7138	0.5253	0.4844	0.5831	0.6491	0.5391	0.4973	0.4979
EC:3.6.3.-	Hydrolases. Acting on acid anhydrides. Acting on acid anhydrides; catalyzing transmembrane movement of substances.	0.5778	0.37	0.7189	0.5767	0.6826	1.1282	0.6635	0.6587	0.6329
EC:3.4.-	Hydrolases. Acting on peptide bonds (peptide hydrolases).	0.5648	0.6751	0.2971	0.5628	0.3863	0.6414	0.3482	0.3616	0.4529
EC:3.2.1.21	Beta-glucosidase.	0.4109	0.4571	0.1777	0.995	0.3295	0.4405	0.2897	0.1931	0.6808
EC:3.6.3.4	Copper-exporting ATPase.	0.3568	0.3662	0.3635	0.3258	0.32	0.2627	0.3482	0.3069	0.3179
EC:3.4.21.53	Endopeptidase La.	0.3423	0.176	0.329	0.3848	0.3935	0.6723	0.3037	0.3487	0.2419
EC:3.1.11.5	Exodeoxyribonuclease V.	0.3174	0.2638	0.1459	0.2166	0.0782	0.0773	0.1866	0.1972	0.1519
EC:3.5.1.28	N-acetylmuramoyl-L-alanine amidase.	0.2928	0.1951	0.1008	0.1536	0.1564	0.0232	0.1707	0.0763	0.2335
EC:3.2.1.23	Beta-galactosidase.	0.2923	0.3538	0.122	0.6682	0.1161	0.3091	0.1518	0.1134	0.5373
EC:3.6.3.3	Cadmium-exporting ATPase.	0.2726	0.2796	0.0849	0.2063	0.0972	0.1545	0.1775	0.0523	0.1294
EC:3.6.3.5	Zinc-exporting ATPase.	0.2726	0.2796	0.0849	0.2063	0.0972	0.1545	0.1775	0.0523	0.1294
EC:3.6.1.-	Hydrolases. Acting on acid anhydrides. In phosphorous-containing anhydrides.	0.2669	0.2415	0.2255	0.2008	0.1896	0.0927	0.1464	0.181	0.3348
EC:3.4.16.4	Serine-type D-Ala-D-Ala carboxypeptidase.	0.2635	0.223	0.0769	0.1347	0.1588	0.1855	0.1817	0.1151	0.1632
EC:3.6.1.1	Inorganic diphosphatase.	0.2521	0.1889	0.3635	0.2752	0.2773	0.1855	0.308	0.2508	0.2926
EC:3.6.3.8	Calcium-transporting ATPase.	0.2467	0.2661	0.581	0.3724	0.1446	0.0232	0.2384	0.3069	0.2335
EC:3.4.21.-	Hydrolases. Acting on peptide bonds (peptide hydrolases). Serine endopeptidases.	0.2125	0.1502	0.2626	0.2598	0.2157	0.1314	0.1598	0.2576	0.2054
EC:3.2.1.-	Hydrolases. Glycosylases. Glycosidases, i.e. enzymes hydrolyzing O- and S-glycosyl compounds.	0.2011	0.1702	0.1459	0.1974	0.3224	0.2241	0.2147	0.2778	0.1744
EC:3.4.21.102	C-terminal processing peptidase.	0.2008	0.1232	0.1141	0.1932	0.1991	0.1082	0.1756	0.1526	0.1463
EC:3.5.1.-	Hydrolases. Acting on carbon-nitrogen bonds, other than peptide bonds. In linear amides.	0.1783	0.1353	0.1963	0.1361	0.1683	0.2241	0.1232	0.1266	0.1125
EC:3.4.11.9	Xaa-Pro aminopeptidase.	0.1736	0.1499	0.2175	0.2106	0.1019	0.0155	0.1275	0.183	0.166
EC:3.5.2.3	Dihydroorotase.	0.1736	0.1892	0.1831	0.1548	0.1872	0.1545	0.2104	0.2235	0.1182
EC:3.1.26.4	Ribonuclease H.	0.1728	0.1942	0.138	0.1115	0.109	0.1391	0.1183	0.1033	0.1744
EC:3.2.2.-	Hydrolases. Glycosylases. Hydrolyzing N-glycosyl compounds.	0.1723	0.1922	0.1141	0.1507	0.1185	0.0695	0.1073	0.1246	0.1744
EC:3.5.4.10	IMP cyclohydrolase.	0.1707	0.1725	0.1937	0.1867	0.1422	0.3091	0.1214	0.1273	0.135
EC:3.4.11.-	Hydrolases. Acting on peptide bonds (peptide hydrolases). Aminopeptidases.	0.1663	0.1341	0.1247	0.1868	0.1304	0.1236	0.1049	0.13	0.166
EC:3.1.3.-	Hydrolases. Acting on ester bonds. Phosphoric monoester hydrolases.	0.1648	0.1432	0.069	0.0797	0.1233	0.1005	0.0762	0.1647	0.0956
EC:3.4.24.57	O-sialoglycoprotein endopeptidase.	0.1627	0.1482	0.13	0.118	0.0901	0.1005	0.0866	0.0874	0.1153
EC:3.2.1.4	Cellulase.	0.1562	0.0555	0.0955	0.0723	0.0806	0.1159	0.0872	0.0699	0.0985
EC:3.2.1.22	Alpha-galactosidase.	0.1555	0.1784	0.0557	0.294	0.0569	0.2318	0.1024	0.0614	0.2841
EC:3.6.3.21	Polar-amino-acid-transporting ATPase.	0.1544	0.228	0.0398	0.1621	0.0877	0.1623	0.1104	0.0371	0.2419
EC:3.1.21.-	Hydrolases. Acting on ester bonds. Endodeoxyribonucleases producing 5'-phosphomonoesters.	0.1443	0.1238	0.1061	0.1133	0.0735	0.17	0.0866	0.0861	0.1407
EC:3.4.11.18	Methionyl aminopeptidase.	0.1441	0.1667	0.1141	0.1464	0.1233	0.0773	0.1165	0.0733	0.1913
EC:3.4.21.92	Endopeptidase Clp.	0.1409	0.1388	0.0929	0.075	0.128	0.1855	0.1146	0.077	0.1322
EC:3.1.11.6	Exodeoxyribonuclease VII.	0.1402	0.1637	0.1539	0.0995	0.0782	0.2395	0.1055	0.1009	0.1519
EC:3.2.1.52	Beta-N-acetylhexosaminidase.	0.1384	0.132	0.0796	0.2086	0.1233	0.1468	0.0835	0.0969	0.1125
EC:3.1.3.5	5'-nucleotidase.	0.136	0.1	0.1353	0.1266	0.1304	0.0309	0.0805	0.1104	0.1378
EC:3.2.1.55	Alpha-N-arabinofuranosidase.	0.1339	0.1053	0.0212	0.1965	0.2157	0.1932	0.0915	0.0463	0.2813
EC:3.1.3.18	Phosphoglycolate phosphatase.	0.1254	0.0912	0.0796	0.0899	0.0545	0.0386	0.1006	0.0837	0.1829
EC:3.6.3.34	Iron-chelate-transporting ATPase.	0.1254	0.1262	0.2043	0.1018	0.1185	0.2395	0.1726	0.0398	0.1632
EC:3.4.99.-	Hydrolases. Acting on peptide bonds (peptide hydrolases). Endopeptidases of unknown catalytic mechanism.	0.1228	0.0842	0.1857	0.1524	0.2299	0.17	0.1195	0.2491	0.121
EC:3.2.1.20	Alpha-glucosidase.	0.1218	0.2576	0.069	0.2931	0.0972	0.0618	0.0903	0.0668	0.1519
EC:3.1.3.16	Phosphoprotein phosphatase.	0.1205	0.1059	0.0557	0.0723	0.1019	0.2318	0.1305	0.0939	0.135
EC:3.2.-	Hydrolases. Glycosylases.	0.1171	0.1382	0.0982	0.0705	0.0664	0.0695	0.0957	0.0672	0.1041
EC:3.1.11.2	Exodeoxyribonuclease III.	0.1163	0.1361	0.0424	0.0696	0.1351	0.0618	0.114	0.0787	0.0928
EC:3.1.26.-	Hydrolases. Acting on ester bonds. Endoribonucleases producing 5'-phosphomonoesters.	0.1156	0.0502	0.0955	0.0955	0.0901	0.0232	0.0799	0.103	0.0844
EC:3.5.4.9	Methenyltetrahydrofolate cyclohydrolase.	0.1156	0.1241	0.1433	0.1059	0.0948	0.1159	0.0896	0.1182	0.0985
EC:3.3.1.1	Adenosylhomocysteinase.	0.1114	0.0722	0.1804	0.0832	0.173	0.0618	0.1457	0.1354	0.0788
EC:3.1.2.-	Hydrolases. Acting on ester bonds. Thiolester hydrolases.	0.1111	0.0924	0.0504	0.0501	0.1683	0.1391	0.1043	0.1141	0.1688
EC:3.1.4.-	Hydrolases. Acting on ester bonds. Phosphoric diester hydrolases.	0.1078	0.11	0.0212	0.0506	0.0545	0.0773	0.0311	0.0628	0.0338
EC:3.5.99.6	Glucosamine-6-phosphate deaminase.	0.1075	0.0986	0.0637	0.1112	0.0593	0.0695	0.0433	0.0388	0.0844
EC:3.6.3.30	Fe(3+)-transporting ATPase.	0.1073	0.0578	0.0424	0.0507	0.0853	0.1005	0.0653	0.0601	0.0197
EC:3.1.5.1	dGTPase.	0.1067	0.0722	0.0929	0.1118	0.0711	0	0.0738	0.0577	0.1097
EC:3.5.1.88	Peptide deformylase.	0.1065	0.115	0.061	0.0692	0.0782	0.0618	0.0695	0.0706	0.1603
EC:3.1.3.48	Protein-tyrosine-phosphatase.	0.1052	0.1928	0.0424	0.0439	0.064	0.0077	0.0488	0.0398	0.1238
EC:3.4.21.89	Signal peptidase I.	0.1034	0.105	0.0955	0.0984	0.0711	0.1159	0.0933	0.0621	0.1716
EC:3.5.1.25	N-acetylglucosamine-6-phosphate deacetylase.	0.1005	0.1068	0.0345	0.0581	0.0498	0.0695	0.0616	0.0246	0.0703
EC:3.6.3.31	Polyamine-transporting ATPase.	0.0982	0.0898	0.0424	0.0584	0.045	0.1855	0.086	0.0385	0.0591
EC:3.1.21.5	Type III site-specific deoxyribonuclease.	0.0956	0.0795	0.1433	0.0937	0.109	0.2395	0.0524	0.079	0.0197
EC:3.1.1.61	Protein-glutamate methylesterase.	0.0948	0.0402	0.2096	0.1496	0.1493	0.255	0.3427	0.1793	0.2279
EC:3.5.1.18	Succinyl-diaminopimelate desuccinylase.	0.0946	0.206	0.0557	0.0552	0.0782	0.2782	0.0787	0.0668	0.0591
EC:3.2.1.51	Alpha-L-fucosidase.	0.0933	0.0725	0.069	0.1506	0.0403	0.0695	0.0713	0.109	0.1913
EC:3.1.3.11	Fructose-bisphosphatase.	0.0912	0.1118	0.061	0.0996	0.1043	0.0155	0.064	0.0672	0.0872
EC:3.1.4.46	Glycerophosphodiester phosphodiesterase.	0.0896	0.1584	0.0557	0.0424	0.109	0.0232	0.0689	0.0628	0.0619
EC:3.6.1.27	Undecaprenyl-diphosphatase.	0.0894	0.0954	0.0875	0.0705	0.0782	0.0618	0.0872	0.0679	0.1969
EC:3.1.1.1	Carboxylesterase.	0.0865	0.0736	0.0318	0.1152	0.1209	0.0155	0.0634	0.0621	0.1744
EC:3.4.11.1	Leucyl aminopeptidase.	0.0858	0.0742	0.0398	0.0449	0.1209	0.0077	0.0762	0.105	0.0281
EC:3.4.11.4	Tripeptide aminopeptidase.	0.0855	0.1241	0.0318	0.1018	0.0521	0.0927	0.0195	0.0179	0.0844
EC:3.6.1.23	dUTP diphosphatase.	0.0824	0.0745	0.0265	0.0472	0.0308	0.0077	0.0323	0.0439	0.0731
EC:3.1.26.3	Ribonuclease III.	0.0816	0.0901	0.0531	0.0715	0.0498	0.0927	0.0531	0.0425	0.0928
EC:3.1.1.29	Aminoacyl-tRNA hydrolase.	0.0795	0.0871	0.061	0.0538	0.0664	0.0232	0.0622	0.0452	0.0872
EC:3.2.1.8	Endo-1,4-beta-xylanase.	0.0793	0.0202	0.0053	0.0269	0.0593	0.0464	0.0226	0.0091	0.0478
EC:3.5.4.2	Adenine deaminase.	0.0793	0.0839	0.1088	0.0747	0.0758	0.0386	0.0549	0.0331	0.09
EC:3.4.15.5	Peptidyl-dipeptidase Dcp.	0.0782	0.064	0.0769	0.1266	0.0687	0.0232	0.0671	0.0618	0.0647
EC:3.6.1.15	Nucleoside-triphosphatase.	0.0782	0.0895	0.0822	0.0559	0.0427	0.085	0.0451	0.0506	0.0872
EC:3.1.21.2	Deoxyribonuclease IV (phage-T(4)-induced).	0.0769	0.0634	0.069	0.0689	0.0403	0.0232	0.0549	0.0236	0.0872
EC:3.4.13.3	Xaa-His dipeptidase.	0.0757	0.1188	0.0398	0.1389	0.0095	0.0232	0.0128	0.0263	0.1266
EC:3.4.21.88	Repressor lexA.	0.0757	0.0716	0.0318	0.0329	0.0735	0.0541	0.0585	0.0425	0.0788
EC:3.2.1.24	Alpha-mannosidase.	0.0738	0.0924	0.0637	0.1104	0.0474	0.0541	0.0933	0.0351	0.0788
EC:3.5.1.1	Asparaginase.	0.0723	0.0995	0.0557	0.1065	0.0403	0.0386	0.0317	0.0611	0.0788
EC:3.5.4.-	Hydrolases. Acting on carbon-nitrogen bonds, other than peptide bonds. In cyclic amidines.	0.0718	0.0381	0.0318	0.0317	0.0142	0.0309	0.0268	0.0321	0.0309
EC:3.4.11.2	Membrane alanyl aminopeptidase.	0.0702	0.1719	0.0265	0.0399	0.0853	0	0.0915	0.1114	0.0338
EC:3.1.22.4	Crossover junction endodeoxyribonuclease.	0.0687	0.0405	0.0424	0.0423	0.0308	0.0618	0.0335	0.0436	0.0506
EC:3.6.3.27	Phosphate-transporting ATPase.	0.0687	0.1411	0.2202	0.1103	0.0972	0.1777	0.1061	0.1364	0.166
EC:3.5.1.32	Hippurate hydrolase.	0.0671	0.0513	0.0133	0.0391	0.1138	0.0232	0.0573	0.0868	0.0338
EC:3.5.4.26	Diaminohydroxyphosphoribosylaminopyrimidine deaminase.	0.0658	0.0645	0.069	0.0787	0.0593	0.0309	0.0531	0.0652	0.0534
EC:3.6.1.19	Nucleoside-triphosphate diphosphatase.	0.0655	0.0352	0.0371	0.0569	0.0569	0.1932	0.061	0.0405	0.0675
EC:3.2.1.40	Alpha-L-rhamnosidase.	0.0648	0.1077	0.0159	0.1694	0.0948	0.0309	0.0866	0.0716	0.1125
EC:3.5.4.28	S-adenosylhomocysteine deaminase.	0.064	0.0326	0.0265	0.0252	0.0024	0.0309	0.0244	0.0061	0.0141
EC:3.1.3.1	Alkaline phosphatase.	0.0637	0.0637	0.0478	0.1042	0.0948	0.085	0.1128	0.0743	0.0956
EC:3.5.4.19	Phosphoribosyl-AMP cyclohydrolase.	0.0635	0.0458	0.0743	0.0503	0.0427	0.0618	0.0524	0.0334	0.09
EC:3.4.13.19	Membrane dipeptidase.	0.0627	0.0367	0.0212	0.0198	0.0498	0.0077	0.0573	0.0466	0.0225
EC:3.6.1.31	Phosphoribosyl-ATP diphosphatase.	0.0619	0.0469	0.0637	0.0451	0.0356	0.0618	0.047	0.0273	0.09
EC:3.4.13.9	Xaa-Pro dipeptidase.	0.0606	0.113	0.1088	0.0947	0.0687	0.0309	0.0616	0.0675	0.0591
EC:3.5.2.14	N-methylhydantoinase (ATP-hydrolyzing).	0.0606	0.0836	0.0504	0.0208	0.1825	0	0.2561	0.1951	0.0366
EC:3.5.1.4	Amidase.	0.0604	0.0648	0.0186	0.0165	0.0877	0.0077	0.1275	0.1661	0.0197
EC:3.1.3.3	Phosphoserine phosphatase.	0.0593	0.0455	0.0531	0.0712	0.0308	0.0695	0.0323	0.0598	0.0394
EC:3.6.1.11	Exopolyphosphatase.	0.0588	0.1265	0.0424	0.0495	0.064	0.1082	0.0976	0.0743	0.09
EC:3.5.4.12	dCMP deaminase.	0.0586	0.049	0.0743	0.0637	0.0071	0.0927	0.0348	0.0179	0.0956
EC:3.4.23.36	Signal peptidase II.	0.058	0.0511	0.0318	0.0384	0.0521	0.0309	0.0366	0.0365	0.0928
EC:3.1.3.25	Inositol-phosphate phosphatase.	0.0578	0.0827	0.0584	0.0383	0.1138	0	0.072	0.0969	0.0647
EC:3.5.1.14	Aminoacylase.	0.0567	0.0725	0.0133	0.0689	0.0782	0	0.0402	0.0689	0.0422
EC:3.1.3.15	Histidinol-phosphatase.	0.0565	0.049	0.0053	0.0784	0.0261	0.0309	0.0317	0.0206	0.1519
EC:3.2.2.23	DNA-formamidopyrimidine glycosylase.	0.0554	0.0886	0.0504	0.0314	0.083	0	0.0842	0.0614	0.0647
EC:3.4.14.5	Dipeptidyl-peptidase IV.	0.0534	0.039	0.0345	0.0747	0.0545	0	0.0409	0.0604	0.0338
EC:3.4.24.70	Oligopeptidase A.	0.0529	0.0402	0.0053	0.0486	0.0379	0	0.0207	0.0766	0.0253
EC:3.1.26.12	Ribonuclease E.	0.0516	0.0604	0.0424	0.0304	0.0687	0.0386	0.072	0.0868	0.0169
EC:3.2.1.41	Pullulanase.	0.0513	0.0502	0.0053	0.0973	0.0047	0.0155	0.0091	0.0122	0.0506
EC:3.4.23.43	Prepilin peptidase.	0.0492	0.0361	0.0769	0.0282	0.0379	0.0077	0.0476	0.0493	0.0703
EC:3.5.2.7	Imidazolonepropionase.	0.0487	0.0337	0.0796	0.0368	0.0616	0	0.0409	0.0554	0.0225
EC:3.1.1.53	Sialate O-acetylesterase.	0.0482	0.0508	0.0212	0.1266	0.0498	0.1623	0.0665	0.0405	0.1463
EC:3.2.1.25	Beta-mannosidase.	0.0479	0.0273	0.0186	0.0418	0.0332	0.1005	0.05	0.0152	0.0731
EC:3.5.3.11	Agmatinase.	0.0479	0.0343	0.0531	0.0468	0.0664	0.0232	0.0476	0.0587	0.0281
EC:3.6.1.13	ADP-ribose diphosphatase.	0.0479	0.0678	0.0318	0.028	0.0356	0.0155	0.0341	0.0452	0.076
EC:3.2.1.86	6-phospho-beta-glucosidase.	0.0474	0.3436	0.0398	0.2893	0.0474	0.0077	0.0232	0.0132	0.2279
EC:3.5.4.16	GTP cyclohydrolase I.	0.0474	0.0481	0.0371	0.0379	0.0924	0.0232	0.0445	0.0486	0.0703
EC:3.5.2.6	Beta-lactamase.	0.0472	0.0689	0.0371	0.0353	0.064	0	0.0518	0.0614	0.0506
EC:3.6.3.25	Sulfate-transporting ATPase.	0.0472	0.0334	0.0265	0.025	0.0664	0.0464	0.0677	0.0753	0.0281
EC:3.1.2.6	Hydroxyacylglutathione hydrolase.	0.0466	0.034	0.0557	0.0314	0.0711	0	0.0555	0.1063	0.0366
EC:3.5.4.4	Adenosine deaminase.	0.0464	0.054	0.0531	0.026	0.0403	0.0309	0.0531	0.054	0.0534
EC:3.1.26.11	Ribonuclease Z.	0.0453	0.0731	0.0929	0.0607	0.0332	0.085	0.0305	0.0425	0.0816
EC:3.4.17.19	Carboxypeptidase Taq.	0.0453	0.0241	0.0371	0.0272	0.064	0.0077	0.039	0.0422	0.0253
EC:3.1.7.2	Guanosine-3',5'-bis(diphosphate) 3'-diphosphatase.	0.0443	0.0376	0.0504	0.0548	0.0593	0.0077	0.0457	0.0793	0.0253
EC:3.4.21.83	Oligopeptidase B.	0.043	0.0431	0.0239	0.0119	0.0877	0	0.064	0.052	0.0338
EC:3.4.21.26	Prolyl oligopeptidase.	0.0422	0.0323	0.0424	0.0276	0.0948	0.0077	0.0768	0.0908	0.0281
EC:3.5.4.5	Cytidine deaminase.	0.0415	0.0417	0.0212	0.0431	0.0284	0.0155	0.0384	0.0236	0.0788
EC:3.1.2.1	Acetyl-CoA hydrolase.	0.0409	0.0249	0.0133	0.0461	0.0119	0.0232	0.039	0.0236	0.0084
EC:3.1.26.5	Ribonuclease P.	0.0409	0.0408	0.0716	0.0173	0.0261	0	0.0281	0.0138	0.1294
EC:3.2.1.1	Alpha-amylase.	0.0407	0.0769	0.13	0.1234	0.0308	0.0541	0.0256	0.0503	0.0956
EC:3.2.1.139	Alpha-glucuronidase.	0.0407	0.0255	0.0053	0.039	0.0498	0.0618	0.0293	0.0047	0.0534
EC:3.5.1.87	N-carbamoyl-L-amino-acid hydrolase.	0.0407	0.0472	0.0053	0.0391	0.0593	0	0.0707	0.056	0.0422
EC:3.6.3.32	Quaternary-amine-transporting ATPase.	0.0402	0.0663	0.0053	0.0098	0.0356	0.0077	0.0152	0.0098	0.0028
EC:3.5.1.11	Penicillin amidase.	0.0396	0.0361	0.0345	0.0062	0.1138	0	0.0378	0.0814	0
EC:3.1.4.16	2',3'-cyclic-nucleotide 2'-phosphodiesterase.	0.0394	0.0581	0.0159	0.0581	0.0166	0	0.0116	0.0061	0.0141
EC:3.4.25.-	Hydrolases. Acting on peptide bonds (peptide hydrolases). Threonine endopeptidases.	0.0394	0.0378	0.0292	0.0188	0.0403	0.1236	0.0378	0.0297	0.0253
EC:3.2.2.21	DNA-3-methyladenine glycosylase II.	0.0386	0.0625	0.0424	0.0179	0.0806	0.0618	0.0738	0.0611	0.0703
EC:3.2.2.9	Adenosylhomocysteine nucleosidase.	0.0383	0.0575	0.008	0.0207	0.019	0.1468	0.0128	0.0095	0.0506
EC:3.2.1.10	Oligo-1,6-glucosidase.	0.0381	0.1086	0.0027	0.0802	0.0142	0.1314	0.0189	0.0064	0.0478
EC:3.2.2.20	DNA-3-methyladenine glycosylase I.	0.0358	0.0675	0.0318	0.0309	0.0593	0	0.0476	0.0456	0.0816
EC:3.5.1.81	N-acyl-D-amino-acid deacylase.	0.0324	0.0214	0.0345	0.0304	0.0498	0.0077	0.0366	0.0739	0.0084
EC:3.5.4.13	dCTP deaminase.	0.0324	0.0279	0.0451	0.0124	0.0758	0.0077	0.0494	0.0402	0.0647
EC:3.5.2.2	Dihydropyrimidinase.	0.0308	0.0273	0.0424	0.0815	0.0427	0.0309	0.0756	0.0544	0.0422
EC:3.5.1.5	Urease.	0.0306	0.0484	0	0.0156	0.1517	0.0773	0.0884	0.055	0.0394
EC:3.7.1.-	Hydrolases. Acting on carbon-carbon bonds. In ketonic substances.	0.0301	0.0267	0.0292	0.0224	0.0474	0	0.0305	0.0263	0.0169
EC:3.6.3.16	Arsenite-transporting ATPase.	0.0298	0.0323	0.0637	0.0796	0.0284	0	0.0305	0.0452	0.0647
EC:3.4.13.-	Hydrolases. Acting on peptide bonds (peptide hydrolases). Dipeptidases.	0.0295	0.0487	0.0186	0.0213	0.0308	0	0.0323	0.0226	0.0084
EC:3.6.1.22	NAD(+) diphosphatase.	0.0288	0.032	0.0239	0.032	0.0024	0.085	0.0256	0.0101	0.0619
EC:3.6.3.2	Magnesium-importing ATPase.	0.0285	0.0555	0.0822	0.1345	0	0.1314	0.1171	0.0834	0.0703
EC:3.1.21.4	Type II site-specific deoxyribonuclease.	0.028	0.0358	0.0531	0.0654	0.0237	0.0541	0.0177	0.0203	0.0141
EC:3.2.1.37	Xylan 1,4-beta-xylosidase.	0.0277	0.0563	0.008	0.0756	0.0308	0.0541	0.0348	0.0111	0.1041
EC:3.4.22.40	Bleomycin hydrolase.	0.0269	0.1021	0.008	0.0405	0.0071	0	0.0043	0.0051	0.0366
EC:3.4.14.4	Dipeptidyl-peptidase III.	0.0264	0.0173	0.0212	0.0629	0.0119	0	0.0085	0.0081	0.0338
EC:3.1.1.3	Triacylglycerol lipase.	0.0262	0.0188	0.0053	0.0123	0.0142	0.0155	0.0128	0.0108	0.0141
EC:3.2.1.91	Cellulose 1,4-beta-cellobiosidase.	0.0256	0.0035	0	0.0048	0.0213	0	0.0226	0.0081	0.0113
EC:3.-	Hydrolases.	0.0251	0.0191	0.0478	0.0336	0.0213	0	0.036	0.0216	0.0366
EC:3.1.1.45	Carboxymethylenebutenolidase.	0.0251	0.017	0.0239	0.004	0.1067	0	0.0909	0.0878	0.0225
EC:3.5.1.44	Protein-glutamine glutaminase.	0.0251	0.0088	0.0292	0.0187	0.0213	0.0309	0.0281	0.0169	0.0703
EC:3.1.6.1	Arylsulfatase.	0.0246	0.032	0.1088	0.0653	0.0948	0	0.1384	0.637	0.0366
EC:3.6.3.29	Molybdate-transporting ATPase.	0.0246	0.0205	0.0398	0.0523	0.019	0.0077	0.0329	0.0844	0.045
EC:3.4.11.5	Prolyl aminopeptidase.	0.0241	0.0836	0.008	0.0185	0.0569	0.0077	0.0409	0.0517	0.0056
EC:3.1.1.-	Hydrolases. Acting on ester bonds. Carboxylic ester hydrolases.	0.0238	0.0475	0.0106	0.0632	0.045	0	0.0567	0.0361	0.0309
EC:3.2.2.1	Purine nucleosidase.	0.0233	0.0939	0.0106	0.0124	0.0356	0	0.0146	0.0172	0.0056
EC:3.1.13.1	Exoribonuclease II.	0.0231	0.0111	0.0292	0.0173	0.0024	0.1082	0.0061	0.0544	0.0309
EC:3.2.1.14	Chitinase.	0.0231	0.0179	0.008	0.0219	0.019	0.0077	0.0384	0.0317	0.0141
EC:3.1.2.12	S-formylglutathione hydrolase.	0.0228	0.0164	0	0.0149	0.0284	0	0.0165	0.0074	0.0056
EC:3.2.1.45	Glucosylceramidase.	0.0225	0.02	0.0106	0.0816	0.0047	0	0.0305	0.023	0.09
EC:3.2.1.31	Beta-glucuronidase.	0.0223	0.0311	0.0106	0.0392	0.0047	0.1159	0.0177	0.0105	0.0619
EC:3.4.19.-	Hydrolases. Acting on peptide bonds (peptide hydrolases). Omega peptidases.	0.0218	0.0103	0	0.0226	0	0	0.0128	0.0071	0.0394
EC:3.11.1.2	Phosphonoacetate hydrolase.	0.0205	0.0156	0	0.0035	0.019	0	0.0165	0.0128	0.0281
EC:1.7.2.1	Nitrite reductase (NO-forming).	0.0199	0.0144	0.008	0	0.0403	0	0.0061	0.052	0
EC:3.5.1.53	N-carbamoylputrescine amidase.	0.0192	0.0167	0.0345	0.0523	0.0616	0.0077	0.0561	0.0425	0.0591
EC:3.2.1.89	Arabinogalactan endo-1,4-beta-galactosidase.	0.0189	0.0205	0	0.0545	0.0024	0.0464	0.0128	0.0041	0.0619
EC:3.4.17.-	Hydrolases. Acting on peptide bonds (peptide hydrolases). Metallocarboxypeptidases.	0.0187	0.0144	0.0159	0.009	0	0.0155	0.0262	0.0142	0.0225
EC:3.5.1.24	Choloylglycine hydrolase.	0.0187	0.0798	0.0133	0.0105	0.0047	0	0.014	0.0105	0.0169
EC:3.5.3.12	Agmatine deiminase.	0.0187	0.0276	0.0743	0.0417	0.0474	0	0.0573	0.0375	0.076
EC:3.3.2.1	Isochorismatase.	0.0179	0.0308	0.008	0.0369	0.0237	0	0.0317	0.0206	0.0844
EC:3.5.2.9	5-oxoprolinase (ATP-hydrolyzing).	0.0179	0.0176	0.0133	0.011	0.0877	0	0.0689	0.0584	0.0056
EC:3.1.1.31	6-phosphogluconolactonase.	0.0176	0.066	0.008	0.0289	0.045	0	0.0311	0.0456	0.0366
EC:3.5.99.3	Hydroxydechloroatrazine ethylaminohydrolase.	0.0161	0.0158	0.0186	0.0178	0.0166	0	0.0159	0.0203	0.0056
EC:3.7.1.3	Kynureninase.	0.0158	0.0129	0.0106	0.0021	0.0616	0	0.0201	0.0371	0
EC:3.6.3.12	Potassium-transporting ATPase.	0.0155	0.0437	0.252	0.3268	0	0	0.2336	0.0652	0.2532
EC:3.2.1.26	Beta-fructofuranosidase.	0.015	0.0742	0	0.0545	0.0071	0	0.0067	0.0084	0.0422
EC:3.4.24.71	Endothelin-converting enzyme 1.	0.0148	0.0182	0.0053	0.0308	0.064	0	0.0488	0.0591	0.0197
EC:3.5.1.54	Allophanate hydrolase.	0.0148	0.0117	0	0.0444	0.0142	0.0077	0.011	0.0142	0.0056
EC:3.2.1.17	Lysozyme.	0.0145	0.0798	0.0027	0.0126	0.0071	0	0.0049	0.0095	0
EC:3.4.23.-	Hydrolases. Acting on peptide bonds (peptide hydrolases). Aspartic endopeptidases.	0.0135	0.0012	0	0.0042	0.0119	0	0.0085	0	0.0253
EC:3.2.1.93	Alpha,alpha-phosphotrehalase.	0.013	0.066	0.0027	0.0431	0.0071	0.0309	0.0043	0.001	0.0113
EC:3.5.4.25	GTP cyclohydrolase II.	0.013	0.0114	0.0027	0.1169	0.0261	0	0.0183	0.1057	0.0141
EC:3.2.1.3	Glucan 1,4-alpha-glucosidase.	0.0122	0.0053	0.008	0.0114	0.0284	0	0.0268	0.0051	0.0113
EC:3.1.6.-	Hydrolases. Acting on ester bonds. Sulfuric ester hydrolases.	0.0117	0.0138	0.0212	0.0294	0.0687	0	0.0299	0.1668	0.0225
EC:3.1.30.-	Hydrolases. Acting on ester bonds. Endoribonucleases active with either ribo- or deoxyribonucleic acid and producing 5'-phosphomonoesters.	0.0111	0.0264	0	0.0026	0	0	0.0012	0.0014	0
EC:3.2.1.141	4-alpha-D-((1->4)-alpha-D-glucano)trehalose trehalohydrolase.	0.0109	0.0132	0.0212	0.0023	0.0972	0	0.0506	0.0084	0.0113
EC:3.5.2.17	Hydroxyisourate hydrolase.	0.0109	0.005	0	0.0002	0.0095	0	0.0061	0.0074	0
EC:3.1.13.-	Hydrolases. Acting on ester bonds. Exoribonucleases producing 5'-phosphomonoesters.	0.0101	0.007	0.0027	0.013	0.0237	0	0.0037	0.0084	0.0141
EC:3.1.1.17	Gluconolactonase.	0.0098	0.0129	0.0027	0.0083	0.0901	0	0.0829	0.0662	0.0084
EC:3.2.1.78	Mannan endo-1,4-beta-mannosidase.	0.0098	0.0038	0.008	0.0225	0.0119	0.0541	0.0024	0.0024	0.0056
EC:3.6.1.7	Acylphosphatase.	0.0098	0.0235	0.0451	0.0053	0.0166	0.0077	0.0195	0.024	0.045
EC:3.6.4.6	Vesicle-fusing ATPase.	0.008	0.0003	0.0106	0.0736	0.0071	0	0.0091	0.0814	0.0028
EC:3.5.3.23	N-succinylarginine dihydrolase.	0.0067	0.005	0	0.008	0	0	0.003	0.0024	0.0169
EC:3.4.14.11	Xaa-Pro dipeptidyl-peptidase.	0.0065	0.0904	0.0027	0.0034	0	0	0	0.0064	0
EC:1.1.1.21	Aldehyde reductase.	0.006	0.0047	0	0.0104	0.0119	0.0386	0.0183	0.0071	0.0281
EC:3.1.3.2	Acid phosphatase.	0.006	0.0103	0.0053	0.0053	0.0095	0	0.011	0.0176	0.0084
EC:3.4.24.64	Mitochondrial processing peptidase.	0.0057	0.0044	0.0186	0.0085	0.0237	0	0.0372	0.0702	0.0028
EC:3.1.11.-	Hydrolases. Acting on ester bonds. Exodeoxyribonucleases producing 5'-phosphomonoesters.	0.0039	0.0097	0	0.0037	0.0024	0.0077	0.0012	0.0014	0
EC:3.5.-	Hydrolases. Acting on carbon-nitrogen bonds, other than peptide bonds.	0.0036	0.0038	0	0	0	0	0	0.0003	0.0084
EC:3.11.1.1	Phosphonoacetaldehyde hydrolase.	0.0028	0.0147	0	0	0	0	0.0055	0.0044	0.0056
EC:3.1.25.-	Hydrolases. Acting on ester bonds. Site-specific endodeoxyribonucleases specific for altered bases.	0.0026	0.0026	0.0027	0	0	0	0	0.0003	0
EC:3.5.3.19	Ureidoglycolate hydrolase.	0.0026	0.0041	0	0	0	0	0.0018	0.0024	0
EC:3.5.2.15	Cyanuric acid amidohydrolase.	0.0023	0.0006	0.0027	0	0.0047	0	0.0024	0.001	0
EC:3.8.1.8	Atrazine chlorohydrolase.	0.0021	0.0015	0	0.0085	0.0024	0	0.003	0.0304	0
EC:1.1.1.9	D-xylulose reductase.	0.0018	0.0041	0	0.0014	0.0024	0	0.0024	0.0017	0.0028
EC:3.1.1.22	Hydroxybutyrate-dimer hydrolase.	0.0018	0.0012	0	0	0	0	0.0006	0.0017	0
EC:3.3.2.9	Microsomal epoxide hydrolase.	0.0018	0.0015	0	0.0032	0.0119	0	0.0201	0.0179	0.0056
EC:3.5.1.107	Maleamate amidohydrolase.	0.0018	0.0003	0	0	0	0	0	0	0
EC:4.2.2.9	Pectate disaccharide-lyase.	0.0016	0.0003	0	0.0012	0	0	0	0	0
EC:3.1.2.20	Acyl-CoA hydrolase.	0.0013	0.0144	0	0.0026	0.0024	0	0	0.001	0.0084
EC:3.1.6.8	Cerebroside-sulfatase.	0.0013	0.0015	0.0053	0.0037	0.0332	0	0.0098	0.0851	0
EC:3.2.1.67	Galacturan 1,4-alpha-galacturonidase.	0.0013	0.0009	0	0.0235	0.0071	0.0232	0.0037	0.0041	0.0141
EC:3.7.1.9	2-hydroxymuconate-semialdehyde hydrolase.	0.0013	0.0003	0	0.0001	0	0	0	0.0003	0
EC:3.1.2.14	Oleoyl-[acyl-carrier-protein] hydrolase.	0.001	0.0267	0.0027	0.0033	0.0047	0	0.0055	0.0027	0
EC:3.1.2.4	3-hydroxyisobutyryl-CoA hydrolase.	0.001	0.0009	0	0	0.0071	0	0.0049	0.0007	0.0028
EC:3.5.1.90	Adenosylcobinamide hydrolase.	0.001	0.0015	0.0159	0.0021	0	0	0.003	0.0003	0.0084
EC:3.5.4.27	Methenyltetrahydromethanopterin cyclohydrolase.	0.001	0.0012	0.0265	0.0011	0.0047	0	0.0128	0.0155	0.0169
EC:3.5.4.29	GTP cyclohydrolase IIa.	0.001	0.0018	0.0053	0	0	0	0	0.0003	0.0028
EC:3.5.99.4	N-isopropylammelide isopropylaminohydrolase.	0.001	0.0009	0.0027	0	0	0.0155	0.0006	0.0017	0
EC:3.7.1.5	Acylpyruvate hydrolase.	0.001	0	0.0027	0.0008	0.0024	0	0.003	0.0068	0
EC:3.10.1.1	N-sulfoglucosamine sulfohydrolase.	0.0008	0.0009	0	0	0.0047	0	0.0012	0.002	0
EC:3.2.1.68	Isoamylase.	0.0008	0.0006	0	0.0056	0	0	0.0012	0.001	0
EC:3.7.1.8	2,6-dioxo-6-phenylhexa-3-enoate hydrolase.	0.0005	0.0009	0	0	0.0024	0	0.0012	0.0003	0
EC:3.1.27.-	Hydrolases. Acting on ester bonds. Endoribonucleases producing other than 5'-phosphomonoesters.	0.0003	0	0	0.002	0.0024	0	0	0	0
EC:1.1.1.10	L-xylulose reductase.	0	0.0018	0	0	0	0	0.0006	0.0017	0
EC:3.2.1.15	Polygalacturonase.	0	0	0	0.0015	0	0	0	0.0007	0
EC:3.5.1.94	Gamma-glutamyl-gamma-aminobutyrate hydrolase.	0	0.0026	0	0	0	0	0	0	0
EC:3.6.1.3	Adenosinetriphosphatase.	0	0.0044	0	0.0632	0.0024	0	0.003	0.0422	0
Shaded rows refers to statistically significant differences (according a binomial test) of ZC metagenomes in relation to other biomass degrading metagenomes publicly available. comparing abundance of enzymes with
